# Supplementary material for: A Liver-Centric Multiscale Modeling Framework for Xenobiotics
Source: PLoS One. 2016 Sep 16;11(9):e0162428. doi: 10.1371/journal.pone.0162428 (PMC5026379; doi:10.1371/journal.pone.0162428)
Supplement: S2 File — The CC3D, and SBML model files are included in this zip file. (ZIP) [file pone.0162428.s002.zip]

Archive with 7 entries (5 files):
- cc3dCode/
- cc3dCode/PBPK_SBML_MULTI.cc3d
- cc3dCode/Simulation/
- cc3dCode/Simulation/APAP_GSH_Liver_Metab_Sul_Glu.xml
- cc3dCode/Simulation/PBPK_SBML_MULTI.py
- cc3dCode/Simulation/PBPK_SBML_MULTISteppables.py
- cc3dCode/Simulation/Wambaugh_vLiver_PBPK_based_v4.xml
