# Supplementary material for: A Liver-Centric Multiscale Modeling Framework for Xenobiotics
Source: PLoS One. 2016 Sep 16;11(9):e0162428. doi: 10.1371/journal.pone.0162428 (PMC5026379; doi:10.1371/journal.pone.0162428)
Supplement: S2 File — The CC3D, and SBML model files are included in this zip file. (ZIP) [file pone.0162428.s002.zip › cc3dCode/PBPK_SBML_MULTI.cc3d]

<Simulation version="3.6.2">
   <PythonScript Type="PythonScript">Simulation/PBPK_SBML_MULTI.py</PythonScript>
   <Resource Type="Python">Simulation/PBPK_SBML_MULTISteppables.py</Resource>
</Simulation>
