# Supplementary material for: A Liver-Centric Multiscale Modeling Framework for Xenobiotics
Source: PLoS One. 2016 Sep 16;11(9):e0162428. doi: 10.1371/journal.pone.0162428 (PMC5026379; doi:10.1371/journal.pone.0162428)
Supplement: S2 File — The CC3D, and SBML model files are included in this zip file. (ZIP) [file pone.0162428.s002.zip › cc3dCode/Simulation/Wambaugh_vLiver_PBPK_based_v4.xml]

<?xml version='1.0' encoding='UTF-8' standalone='no'?>
<sbml xmlns="http://www.sbml.org/sbml/level2/version4" level="2" version="4">
  <model name="Sluka2015_Acetaminophen_PBPK" id="Wambaugh_APAP_PBPK" metaid="_Sluka0000" sboTerm="SBO:0000167">
    <notes>
      <body xmlns="http://www.w3.org/1999/xhtml">
        <h1>Basic PBPK (Physiologically Based PharmacoKinetic) model of Acetaminophen.</h1>
            <p>This is a basic model of Acetaminophen (APAP, Paracetamol) pharmacokinetics in humans. Many of the model parameters 
            (compartment volumes, volumetric flow rates, etc.) are scaled allometrically based on the body weight (BW) raised to the
			3/4 power. Because of that, the assigned values of many of the parameters are recalculated at run time and are different 
			than the default values for the particular entity (e.g., the volume of a compartment and the volumetric flow rate between compartments).</p>
            <p>APAP dose is initially given in grams (APAP_Dose_gram), which is converted to moles via the APAP molecular weight (APAP_MW).
			APAP quantities throughout the rest of the models are given in moles.</p>
            <p>The base parameters are for a 70Kg human and a pharmacological oral dose of 1.4 gram of APAP. Metabolism is modelled as a single ODE in the liver compartment and the metabolite does not leave that compartment.</p>
            <p>This model is loosely based on the model of Wambaugh and Shaw (PLoS Comput Biol. 2010 Apr 22;6(4):e1000756. doi: 10.1371/journal.pcbi.1000756. Pubmed ID: PMID- 20421935) with the following changes:</p>
            <ol>      <li>The lung lumen compartment was omitted.</li>
                <li>A kidney compartment was added.</li>
                <li>Glomerular Filtration is from the kidney compartment.</li>
                <li>The APAP dose was changed to 1.4g.</li>
                <li>The gut adsorption rate constant (KGutabs),  tissue partition coefficients and liver metabolism rate constant (CLmetabolism) were fit using the human        <i>in vivo</i>
            data of Critchley (Critchley, J. A., Critchley, L. A. H., Anderson, P. J., and Tomlinson, B. 2005  Journal of clinical pharmacy and therapeutics, 30(2), 179-184).        </li>
                <li>        <b>To model the extensive re-adsorption of APAP from the kidney tubules back into the blood the QGfr value is modified. This was done by 
				changing the scaling parameter QGFR_ref value from 0.31 to 0.039, resulting in a decrease in the QGfr value of 8 fold (from 7.2 L/hr to 0.91 L/hr).</b>
                    </li>
                </ol>
            <p>The parameters in this file are the      <b>REFSIM</b>
          parameters from our publication.      </p>
            </body>
      
    </notes>
    <annotation>
      <rdf:RDF xmlns:rdf="http://www.w3.org/1999/02/22-rdf-syntax-ns#" xmlns:dcterms="http://purl.org/dc/terms/" xmlns:dc="http://purl.org/dc/elements/1.1/" xmlns:vCard="http://www.w3.org/2001/vcard-rdf/3.0#" xmlns:bqmodel="http://biomodels.net/model-qualifiers/" xmlns:bqbiol="http://biomodels.net/biology-qualifiers/">
        <rdf:Description rdf:about="#_Sluka0000">
          <dc:creator>
            <rdf:Bag>
              <rdf:li rdf:parseType="Resource">
                <vCard:N rdf:parseType="Resource">
                  <vCard:Family>Sluka</vCard:Family>
                  <vCard:Given>James</vCard:Given>
                </vCard:N>
                <vCard:EMAIL>jsluka@indiana.edu</vCard:EMAIL>
                <vCard:ORG rdf:parseType="Resource">
                  <vCard:Orgname>Indiana University</vCard:Orgname>
                </vCard:ORG>
              </rdf:li>
              <rdf:li rdf:parseType="Resource">
                <vCard:N rdf:parseType="Resource">
                  <vCard:Family>Fu</vCard:Family>
                  <vCard:Given>Xiao</vCard:Given>
                </vCard:N>
                <vCard:EMAIL>fuxiao@umail.iu.edu</vCard:EMAIL>
                <vCard:ORG rdf:parseType="Resource">
                  <vCard:Orgname>Indiana University</vCard:Orgname>
                </vCard:ORG>
              </rdf:li>
            </rdf:Bag>
          </dc:creator>
          <dcterms:created rdf:parseType="Resource">
            <dcterms:W3CDTF>2015-02-04T11:47:58Z</dcterms:W3CDTF>
          </dcterms:created>
          <dcterms:modified rdf:parseType="Resource">
            <dcterms:W3CDTF>2015-02-12T14:04:44Z</dcterms:W3CDTF>
          </dcterms:modified>
          <bqbiol:isDescribedBy>
            <rdf:Bag>
              <rdf:li rdf:resource="http://identifiers.org/pubmed/20421935"/>
            </rdf:Bag>
          </bqbiol:isDescribedBy>
          <bqmodel:is>
            <rdf:Bag>
              <rdf:li rdf:resource="http://identifiers.org/ncit/C15967"/>
            </rdf:Bag>
          </bqmodel:is>
          <bqmodel:is>
            <rdf:Bag>
              <rdf:li rdf:resource="http://identifiers.org/ncit/C54386"/>
            </rdf:Bag>
          </bqmodel:is>
        </rdf:Description>
      </rdf:RDF>
    </annotation>
      <listOfUnitDefinitions>
      <unitDefinition name="hour" id="time">
        <listOfUnits>
          <unit kind="second" multiplier="3600"/>
        </listOfUnits>
      </unitDefinition>
      <unitDefinition name="first_order_rate_constant" id="first_order_rate_constant">
        <listOfUnits>
          <unit kind="second" multiplier="3600" exponent="-1"/>
        </listOfUnits>
      </unitDefinition>
      <unitDefinition name="Volumetric_Flow" id="Volumetric_Flow">
        <listOfUnits>
          <unit kind="litre"/>
          <unit kind="second" multiplier="3600" exponent="-1"/>
        </listOfUnits>
      </unitDefinition>
      <unitDefinition name="litre" id="volume">
        <listOfUnits>
          <unit kind="litre" multiplier="1" exponent="1"/>
        </listOfUnits>
      </unitDefinition>
      <unitDefinition name="mole" id="substance">
        <listOfUnits>
          <unit kind="mole" exponent="1"/>
        </listOfUnits>
      </unitDefinition>
      <unitDefinition name="grams2mol" id="grams2mol">
        <notes>
          <body xmlns="http://www.w3.org/1999/xhtml">
                <p>Units of molecular weight: grams/mole</p>
                    </body>
          
        </notes>
        <listOfUnits>
          <unit kind="gram" exponent="1"/>
          <unit kind="mole" exponent="-1"/>
        </listOfUnits>
      </unitDefinition>
      <unitDefinition name="BW_ref" id="BW_ref">
        <notes>
          <body xmlns="http://www.w3.org/1999/xhtml">
                <p>Reference body weight (Kg) for allometric scaling.</p>
                    </body>
          
        </notes>
        <listOfUnits>
          <unit kind="kilogram" exponent="1"/>
        </listOfUnits>
      </unitDefinition>
    </listOfUnitDefinitions>
    <listOfCompartmentTypes>
      <compartmentType id="ORGAN" metaid="_Sluka0401" sboTerm="SBO:0000290">
        <notes>
          <body xmlns="http://www.w3.org/1999/xhtml">
                <p>Compartments such as the liver, lungs, kidneys, ...</p>
                    </body>
          
        </notes>
</compartmentType>
      <compartmentType id="CIRCULATORY" metaid="_Sluka0402" sboTerm="SBO:0000290">
        <notes>
          <body xmlns="http://www.w3.org/1999/xhtml">
                <p>Blood only compartments such as the arteries and veins.</p>
                    </body>
          
        </notes>
</compartmentType>
      <compartmentType id="LUMEN" metaid="_Sluka0403" sboTerm="SBO:0000290">
        <notes>
          <body xmlns="http://www.w3.org/1999/xhtml">
                <p>Lumen compartments such as in the lungs, gut and kidney.</p>
                    </body>
          
        </notes>
</compartmentType>
    </listOfCompartmentTypes>
    <listOfSpeciesTypes>
      <speciesType id="APAP" metaid="_Sluka0100" sboTerm="SBO:0000247">
        <notes>
          <body xmlns="http://www.w3.org/1999/xhtml">
                <p>Acetaminophen in all locations.</p>
                    </body>
          
        </notes>
        <annotation>
          <rdf:RDF xmlns:rdf="http://www.w3.org/1999/02/22-rdf-syntax-ns#" xmlns:dc="http://purl.org/dc/elements/1.1/" xmlns:dcterms="http://purl.org/dc/terms/" xmlns:vCard="http://www.w3.org/2001/vcard-rdf/3.0#" xmlns:bqmodel="http://biomodels.net/model-qualifiers/" xmlns:bqbiol="http://biomodels.net/biology-qualifiers/">
            <rdf:Description rdf:about="#_Sluka0100">
              <bqbiol:is>
                <rdf:Bag>
                  <rdf:li rdf:resource="http://identifiers.org/obo.chebi/CHEBI%3A46195"/>
                </rdf:Bag>
              </bqbiol:is>
            </rdf:Description>
          </rdf:RDF>
        </annotation>
      </speciesType>
      <speciesType id="METAB" metaid="_Sluka0101" sboTerm="SBO:0000247">
        <notes>
          <body xmlns="http://www.w3.org/1999/xhtml">
                <p>All metabolites of APAP in all locations.</p>
                    </body>
          
        </notes>
</speciesType>
    </listOfSpeciesTypes>
    <listOfCompartments>
      <compartment constant="true" size="1.4994" metaid="_Sluka0001" compartmentType="CIRCULATORY" sboTerm="SBO:0000290" name="VArt" id="VArt" units="volume" spatialDimensions="3">
        <notes>
          <body xmlns="http://www.w3.org/1999/xhtml">
                <p>Volume of the arterial blood. Note that this value is modified by allometric scaling in an initial 
				assignment or rule equation.</p>
                    </body>
          
        </notes>
        <annotation>
          <rdf:RDF xmlns:rdf="http://www.w3.org/1999/02/22-rdf-syntax-ns#" xmlns:bqmodel="http://biomodels.net/model-qualifiers/" xmlns:bqbiol="http://biomodels.net/biology-qualifiers/">
            <rdf:Description rdf:about="#_Sluka0001">
              <bqbiol:is>
                <rdf:Bag>
                  <rdf:li rdf:resource="http://identifiers.org/obo.fma/FMA:83066"/>
                  <rdf:li rdf:resource="http://identifiers.org/ncit/C78729"/>
                </rdf:Bag>
              </bqbiol:is>
            </rdf:Description>
          </rdf:RDF>
        </annotation>
      </compartment>
      <compartment constant="true" size="1.1046" metaid="_Sluka0002" compartmentType="ORGAN" sboTerm="SBO:0000290" name="VGut" id="VGut" units="volume" spatialDimensions="3">
        <notes>
          <body xmlns="http://www.w3.org/1999/xhtml">
                <p>Perfusable volume of the Gut (small intestine). 
				The compartment volume is allometrically scaled and is assigned in an initialAssignment.</p>
                    </body>
          
        </notes>
        <annotation>
          <rdf:RDF xmlns:rdf="http://www.w3.org/1999/02/22-rdf-syntax-ns#" xmlns:dc="http://purl.org/dc/elements/1.1/" xmlns:dcterms="http://purl.org/dc/terms/" xmlns:vCard="http://www.w3.org/2001/vcard-rdf/3.0#" xmlns:bqmodel="http://biomodels.net/model-qualifiers/" xmlns:bqbiol="http://biomodels.net/biology-qualifiers/">
            <rdf:Description rdf:about="#_Sluka0002">
              <bqbiol:is>
                <rdf:Bag>
                  <rdf:li rdf:resource="http://identifiers.org/obo.fma/FMA%3A7199"/>
                </rdf:Bag>
              </bqbiol:is>
            </rdf:Description>
          </rdf:RDF>
        </annotation>
      </compartment>
      <compartment constant="true" size="1" metaid="_Sluka0003" compartmentType="LUMEN" outside="VGut" sboTerm="SBO:0000290" name="VGutLumen" id="VGutLumen" units="volume" spatialDimensions="3">
        <notes>
          <body xmlns="http://www.w3.org/1999/xhtml">
                <p>Lumen of the Gut. Note that the volume is arbitrary.</p>
                    </body>
          
        </notes>
        <annotation>
          <rdf:RDF xmlns:rdf="http://www.w3.org/1999/02/22-rdf-syntax-ns#" xmlns:dc="http://purl.org/dc/elements/1.1/" xmlns:dcterms="http://purl.org/dc/terms/" xmlns:vCard="http://www.w3.org/2001/vcard-rdf/3.0#" xmlns:bqmodel="http://biomodels.net/model-qualifiers/" xmlns:bqbiol="http://biomodels.net/biology-qualifiers/">
            <rdf:Description rdf:about="#_Sluka0003">
              <bqbiol:is>
                <rdf:Bag>
                  <rdf:li rdf:resource="http://identifiers.org/obo.fma/FMA%3A45677"/>
                </rdf:Bag>
              </bqbiol:is>
            </rdf:Description>
          </rdf:RDF>
        </annotation>
      </compartment>
      <compartment constant="true" size="0.5082" metaid="_Sluka0004" compartmentType="ORGAN" sboTerm="SBO:0000290" name="VLung" id="VLung" units="volume" spatialDimensions="3">
        <notes>
          <body xmlns="http://www.w3.org/1999/xhtml">
                <p>Perfusable volume of the Lungs.
				The compartment volume is allometrically scaled and is assigned in an initialAssignment.</p>
                    </body>
          
        </notes>
        <annotation>
          <rdf:RDF xmlns:rdf="http://www.w3.org/1999/02/22-rdf-syntax-ns#" xmlns:dc="http://purl.org/dc/elements/1.1/" xmlns:dcterms="http://purl.org/dc/terms/" xmlns:vCard="http://www.w3.org/2001/vcard-rdf/3.0#" xmlns:bqmodel="http://biomodels.net/model-qualifiers/" xmlns:bqbiol="http://biomodels.net/biology-qualifiers/">
            <rdf:Description rdf:about="#_Sluka0004">
              <bqbiol:is>
                <rdf:Bag>
                  <rdf:li rdf:resource="http://identifiers.org/obo.fma/FMA%3A7195"/>
                </rdf:Bag>
              </bqbiol:is>
            </rdf:Description>
          </rdf:RDF>
        </annotation>
      </compartment>
      <compartment constant="true" size="3.4104" metaid="_Sluka0005" compartmentType="CIRCULATORY" sboTerm="SBO:0000290" name="VVen" id="VVen" units="volume" spatialDimensions="3">
        <notes>
          <body xmlns="http://www.w3.org/1999/xhtml">
                <p>Volume of the venous blood.
				The compartment volume is allometrically scaled and is assigned in an initialAssignment.</p>
                    </body>
          
        </notes>
        <annotation>
          <rdf:RDF xmlns:rdf="http://www.w3.org/1999/02/22-rdf-syntax-ns#" xmlns:dc="http://purl.org/dc/elements/1.1/" xmlns:dcterms="http://purl.org/dc/terms/" xmlns:vCard="http://www.w3.org/2001/vcard-rdf/3.0#" xmlns:bqmodel="http://biomodels.net/model-qualifiers/" xmlns:bqbiol="http://biomodels.net/biology-qualifiers/">
            <rdf:Description rdf:about="#_Sluka0005">
              <bqbiol:is>
                <rdf:Bag>
                  <rdf:li rdf:resource="http://identifiers.org/obo.fma/FMA%3A83067"/>
                  <rdf:li rdf:resource="http://identifiers.org/ncit/C78730"/>
                </rdf:Bag>
              </bqbiol:is>
            </rdf:Description>
          </rdf:RDF>
        </annotation>
      </compartment>
      <compartment constant="true" size="33.4698" metaid="_Sluka0006" compartmentType="ORGAN" sboTerm="SBO:0000290" name="VRest" id="VRest" units="volume" spatialDimensions="3">
        <notes>
          <body xmlns="http://www.w3.org/1999/xhtml">
                <p>Perfusable volume of the Rest of the body, that is, all tissues and blood volumes not 
				explicitly described by other compartments.
				The compartment volume is allometrically scaled and is assigned in an initialAssignment.</p>
                    </body>
          
        </notes>
        <annotation>
          <rdf:RDF xmlns:rdf="http://www.w3.org/1999/02/22-rdf-syntax-ns#" xmlns:dc="http://purl.org/dc/elements/1.1/" xmlns:dcterms="http://purl.org/dc/terms/" xmlns:vCard="http://www.w3.org/2001/vcard-rdf/3.0#" xmlns:bqmodel="http://biomodels.net/model-qualifiers/" xmlns:bqbiol="http://biomodels.net/biology-qualifiers/">
            <rdf:Description rdf:about="#_Sluka0006">
              <bqbiol:is>
                <rdf:Bag>
                  <rdf:li rdf:resource="http://identifiers.org/obo.fma/FMA%3A20394"/>
                </rdf:Bag>
              </bqbiol:is>
            </rdf:Description>
          </rdf:RDF>
        </annotation>
      </compartment>
      <compartment constant="true" size="1.7136" metaid="_Sluka0007" compartmentType="ORGAN" sboTerm="SBO:0000290" name="VLiver" id="VLiver" units="volume" spatialDimensions="3">
        <notes>
          <body xmlns="http://www.w3.org/1999/xhtml">
                <p>Perfusable volume of the Liver.
				The compartment volume is allometrically scaled and is assigned in an initialAssignment.</p>
                    </body>
          
        </notes>
        <annotation>
          <rdf:RDF xmlns:rdf="http://www.w3.org/1999/02/22-rdf-syntax-ns#" xmlns:dc="http://purl.org/dc/elements/1.1/" xmlns:dcterms="http://purl.org/dc/terms/" xmlns:vCard="http://www.w3.org/2001/vcard-rdf/3.0#" xmlns:bqmodel="http://biomodels.net/model-qualifiers/" xmlns:bqbiol="http://biomodels.net/biology-qualifiers/">
            <rdf:Description rdf:about="#_Sluka0007">
              <bqbiol:is>
                <rdf:Bag>
                  <rdf:li rdf:resource="http://identifiers.org/obo.fma/FMA%3A7197"/>
                </rdf:Bag>
              </bqbiol:is>
            </rdf:Description>
          </rdf:RDF>
        </annotation>
      </compartment>
      <compartment constant="true" size="0.294" metaid="_Sluka0008" compartmentType="ORGAN" sboTerm="SBO:0000290" name="VKidney" id="VKidney" units="volume" spatialDimensions="3">
        <notes>
          <body xmlns="http://www.w3.org/1999/xhtml">
                <p>Perfusable volume of the Kidney.
		        The compartment volume is allometrically scaled and is assigned in an initialAssignment.</p>
                    </body>
          
        </notes>
        <annotation>
          <rdf:RDF xmlns:rdf="http://www.w3.org/1999/02/22-rdf-syntax-ns#" xmlns:dc="http://purl.org/dc/elements/1.1/" xmlns:dcterms="http://purl.org/dc/terms/" xmlns:vCard="http://www.w3.org/2001/vcard-rdf/3.0#" xmlns:bqmodel="http://biomodels.net/model-qualifiers/" xmlns:bqbiol="http://biomodels.net/biology-qualifiers/">
            <rdf:Description rdf:about="#_Sluka0008">
              <bqbiol:is>
                <rdf:Bag>
                  <rdf:li rdf:resource="http://identifiers.org/obo.fma/FMA%3A7203"/>
                </rdf:Bag>
              </bqbiol:is>
            </rdf:Description>
          </rdf:RDF>
        </annotation>
      </compartment>
      <compartment constant="true" size="1" metaid="_Sluka0208" compartmentType="LUMEN" outside="VKidney" sboTerm="SBO:0000290" name="VKidneyTubules" id="VKidneyTubules" units="volume" spatialDimensions="3">
        <notes>
          <body xmlns="http://www.w3.org/1999/xhtml">
                <p>Kidney (renal) Tubules (lumen). This, like the gut lumen, is treated as a volumeless compartment.</p>
                    </body>
          
        </notes>
        <annotation>
          <rdf:RDF xmlns:rdf="http://www.w3.org/1999/02/22-rdf-syntax-ns#" xmlns:dc="http://purl.org/dc/elements/1.1/" xmlns:dcterms="http://purl.org/dc/terms/" xmlns:vCard="http://www.w3.org/2001/vcard-rdf/3.0#" xmlns:bqmodel="http://biomodels.net/model-qualifiers/" xmlns:bqbiol="http://biomodels.net/biology-qualifiers/">
            <rdf:Description rdf:about="#_Sluka0208">
              <bqbiol:is>
                <rdf:Bag>
                  <rdf:li rdf:resource="http://identifiers.org/obo.fma/FMA%3A15627"/>
                </rdf:Bag>
              </bqbiol:is>
            </rdf:Description>
          </rdf:RDF>
        </annotation>
      </compartment>
    </listOfCompartments>
    <listOfSpecies>
      <species speciesType="APAP" boundaryCondition="false" constant="false" substanceUnits="substance" metaid="_Sluka0009" hasOnlySubstanceUnits="true" initialAmount="0" sboTerm="SBO:0000247" compartment="VArt" name="CArt" id="CArt">
        <notes>
          <body xmlns="http://www.w3.org/1999/xhtml">
                <p>Amount of APAP in the arteries of the gut in moles.</p>
                    </body>
          
        </notes>
        <annotation>
          <rdf:RDF xmlns:rdf="http://www.w3.org/1999/02/22-rdf-syntax-ns#" xmlns:dcterms="http://purl.org/dc/terms/" xmlns:dc="http://purl.org/dc/elements/1.1/" xmlns:vCard="http://www.w3.org/2001/vcard-rdf/3.0#" xmlns:bqmodel="http://biomodels.net/model-qualifiers/" xmlns:bqbiol="http://biomodels.net/biology-qualifiers/">
            <rdf:Description rdf:about="#_Sluka0009">
              <bqbiol:is>
                <rdf:Bag>
                  <rdf:li rdf:resource="http://identifiers.org/obo.chebi/CHEBI%3A46195"/>
                </rdf:Bag>
              </bqbiol:is>
            </rdf:Description>
          </rdf:RDF>
        </annotation>
      </species>
      <species speciesType="APAP" boundaryCondition="false" constant="false" substanceUnits="substance" metaid="_Sluka0010" hasOnlySubstanceUnits="true" initialAmount="0" sboTerm="SBO:0000247" compartment="VGut" name="CGut" id="CGut">
        <notes>
          <body xmlns="http://www.w3.org/1999/xhtml">
                <p>Amount of APAP in the gut (small intestine) blood in moles.</p>
                    </body>
          
        </notes>
        <annotation>
          <rdf:RDF xmlns:rdf="http://www.w3.org/1999/02/22-rdf-syntax-ns#" xmlns:dcterms="http://purl.org/dc/terms/" xmlns:dc="http://purl.org/dc/elements/1.1/" xmlns:vCard="http://www.w3.org/2001/vcard-rdf/3.0#" xmlns:bqmodel="http://biomodels.net/model-qualifiers/" xmlns:bqbiol="http://biomodels.net/biology-qualifiers/">
            <rdf:Description rdf:about="#_Sluka0010">
              <bqbiol:is>
                <rdf:Bag>
                  <rdf:li rdf:resource="http://identifiers.org/obo.chebi/CHEBI%3A46195"/>
                </rdf:Bag>
              </bqbiol:is>
            </rdf:Description>
          </rdf:RDF>
        </annotation>
      </species>
      <species speciesType="APAP" boundaryCondition="false" constant="false" substanceUnits="substance" metaid="_Sluka0011" hasOnlySubstanceUnits="true" initialAmount="0.0093" sboTerm="SBO:0000247" compartment="VGutLumen" name="AGutlumen" id="AGutlumen">
        <notes>
          <body xmlns="http://www.w3.org/1999/xhtml">
                <p>Amount of APAP in the lumen of the gut in moles.</p>
                    </body>
          
        </notes>
        <annotation>
          <rdf:RDF xmlns:rdf="http://www.w3.org/1999/02/22-rdf-syntax-ns#" xmlns:dcterms="http://purl.org/dc/terms/" xmlns:dc="http://purl.org/dc/elements/1.1/" xmlns:vCard="http://www.w3.org/2001/vcard-rdf/3.0#" xmlns:bqmodel="http://biomodels.net/model-qualifiers/" xmlns:bqbiol="http://biomodels.net/biology-qualifiers/">
            <rdf:Description rdf:about="#_Sluka0011">
              <bqbiol:is>
                <rdf:Bag>
                  <rdf:li rdf:resource="http://identifiers.org/obo.chebi/CHEBI%3A46195"/>
                </rdf:Bag>
              </bqbiol:is>
            </rdf:Description>
          </rdf:RDF>
        </annotation>
      </species>
      <species speciesType="APAP" boundaryCondition="false" constant="false" substanceUnits="substance" metaid="_Sluka0012" hasOnlySubstanceUnits="true" initialAmount="0" sboTerm="SBO:0000247" compartment="VLung" name="CLung" id="CLung">
        <notes>
          <body xmlns="http://www.w3.org/1999/xhtml">
                <p>Amount of APAP in the lung blood in moles.</p>
                    </body>
          
        </notes>
        <annotation>
          <rdf:RDF xmlns:rdf="http://www.w3.org/1999/02/22-rdf-syntax-ns#" xmlns:dcterms="http://purl.org/dc/terms/" xmlns:dc="http://purl.org/dc/elements/1.1/" xmlns:vCard="http://www.w3.org/2001/vcard-rdf/3.0#" xmlns:bqmodel="http://biomodels.net/model-qualifiers/" xmlns:bqbiol="http://biomodels.net/biology-qualifiers/">
            <rdf:Description rdf:about="#_Sluka0012">
              <bqbiol:is>
                <rdf:Bag>
                  <rdf:li rdf:resource="http://identifiers.org/obo.chebi/CHEBI%3A46195"/>
                </rdf:Bag>
              </bqbiol:is>
            </rdf:Description>
          </rdf:RDF>
        </annotation>
      </species>
      <species speciesType="APAP" boundaryCondition="false" constant="false" substanceUnits="substance" metaid="_Sluka0013" hasOnlySubstanceUnits="true" initialAmount="0" sboTerm="SBO:0000247" compartment="VVen" name="CVen" id="CVen">
        <notes>
          <body xmlns="http://www.w3.org/1999/xhtml">
                <p>Amount of APAP in the venous blood in moles.</p>
                    </body>
          
        </notes>
        <annotation>
          <rdf:RDF xmlns:rdf="http://www.w3.org/1999/02/22-rdf-syntax-ns#" xmlns:dcterms="http://purl.org/dc/terms/" xmlns:dc="http://purl.org/dc/elements/1.1/" xmlns:vCard="http://www.w3.org/2001/vcard-rdf/3.0#" xmlns:bqmodel="http://biomodels.net/model-qualifiers/" xmlns:bqbiol="http://biomodels.net/biology-qualifiers/">
            <rdf:Description rdf:about="#_Sluka0013">
              <bqbiol:is>
                <rdf:Bag>
                  <rdf:li rdf:resource="http://identifiers.org/obo.chebi/CHEBI%3A46195"/>
                </rdf:Bag>
              </bqbiol:is>
            </rdf:Description>
          </rdf:RDF>
        </annotation>
      </species>
      <species speciesType="APAP" boundaryCondition="false" constant="false" substanceUnits="substance" metaid="_Sluka0014" hasOnlySubstanceUnits="true" initialAmount="0" sboTerm="SBO:0000247" compartment="VRest" name="CRest" id="CRest">
        <notes>
          <body xmlns="http://www.w3.org/1999/xhtml">
                <p>Amount of APAP in the "rest of the body" in moles.</p>
                    </body>
          
        </notes>
        <annotation>
          <rdf:RDF xmlns:rdf="http://www.w3.org/1999/02/22-rdf-syntax-ns#" xmlns:dcterms="http://purl.org/dc/terms/" xmlns:dc="http://purl.org/dc/elements/1.1/" xmlns:vCard="http://www.w3.org/2001/vcard-rdf/3.0#" xmlns:bqmodel="http://biomodels.net/model-qualifiers/" xmlns:bqbiol="http://biomodels.net/biology-qualifiers/">
            <rdf:Description rdf:about="#_Sluka0014">
              <bqbiol:is>
                <rdf:Bag>
                  <rdf:li rdf:resource="http://identifiers.org/obo.chebi/CHEBI%3A46195"/>
                </rdf:Bag>
              </bqbiol:is>
            </rdf:Description>
          </rdf:RDF>
        </annotation>
      </species>
      <species speciesType="APAP" boundaryCondition="false" constant="false" substanceUnits="substance" metaid="_Sluka0015" hasOnlySubstanceUnits="true" initialAmount="0" sboTerm="SBO:0000247" compartment="VLiver" name="CLiver" id="CLiver">
        <notes>
          <body xmlns="http://www.w3.org/1999/xhtml">
                <p>Amount of APAP in the liver blood in moles.</p>
                    </body>
          
        </notes>
        <annotation>
          <rdf:RDF xmlns:rdf="http://www.w3.org/1999/02/22-rdf-syntax-ns#" xmlns:dcterms="http://purl.org/dc/terms/" xmlns:dc="http://purl.org/dc/elements/1.1/" xmlns:vCard="http://www.w3.org/2001/vcard-rdf/3.0#" xmlns:bqmodel="http://biomodels.net/model-qualifiers/" xmlns:bqbiol="http://biomodels.net/biology-qualifiers/">
            <rdf:Description rdf:about="#_Sluka0015">
              <bqbiol:is>
                <rdf:Bag>
                  <rdf:li rdf:resource="http://identifiers.org/obo.chebi/CHEBI%3A46195"/>
                </rdf:Bag>
              </bqbiol:is>
            </rdf:Description>
          </rdf:RDF>
        </annotation>
      </species>
      <species speciesType="METAB" boundaryCondition="false" constant="false" substanceUnits="substance" metaid="_Sluka0016" hasOnlySubstanceUnits="true" initialAmount="0" sboTerm="SBO:0000247" compartment="VLiver" name="CMetabolized" id="CMetabolized">
        <annotation>
          <rdf:RDF xmlns:rdf="http://www.w3.org/1999/02/22-rdf-syntax-ns#" xmlns:dcterms="http://purl.org/dc/terms/" xmlns:dc="http://purl.org/dc/elements/1.1/" xmlns:vCard="http://www.w3.org/2001/vcard-rdf/3.0#" xmlns:bqmodel="http://biomodels.net/model-qualifiers/" xmlns:bqbiol="http://biomodels.net/biology-qualifiers/">
            <rdf:Description rdf:about="#_Sluka0016">
              <bqbiol:is>
                <rdf:Bag>
                  <rdf:li rdf:resource="http://identifiers.org/obo.chebi/CHEBI%3A46195"/>
                  <rdf:li rdf:resource="http://identifiers.org/cas/103-90-2"/>
                  <rdf:li rdf:resource="http://identifiers.org/kegg.compound/C06804"/>
                  <rdf:li rdf:resource="http://identifiers.org/pubchem.substance/9023"/>
                </rdf:Bag>
              </bqbiol:is>
            </rdf:Description>
          </rdf:RDF>
        </annotation>
      </species>
      <species speciesType="APAP" boundaryCondition="false" constant="false" substanceUnits="substance" metaid="_Sluka0017" hasOnlySubstanceUnits="true" initialAmount="0" sboTerm="SBO:0000247" compartment="VKidney" name="CKidney" id="CKidney">
        <notes>
          <body xmlns="http://www.w3.org/1999/xhtml">
                <p>Amount of APAP in the kidney blood in moles.</p>
                    </body>
          
        </notes>
        <annotation>
          <rdf:RDF xmlns:rdf="http://www.w3.org/1999/02/22-rdf-syntax-ns#" xmlns:dcterms="http://purl.org/dc/terms/" xmlns:dc="http://purl.org/dc/elements/1.1/" xmlns:vCard="http://www.w3.org/2001/vcard-rdf/3.0#" xmlns:bqmodel="http://biomodels.net/model-qualifiers/" xmlns:bqbiol="http://biomodels.net/biology-qualifiers/">
            <rdf:Description rdf:about="#_Sluka0017">
              <bqbiol:is>
                <rdf:Bag>
                  <rdf:li rdf:resource="http://identifiers.org/obo.chebi/CHEBI%3A46195"/>
                </rdf:Bag>
              </bqbiol:is>
            </rdf:Description>
          </rdf:RDF>
        </annotation>
      </species>
      <species speciesType="APAP" boundaryCondition="false" constant="false" substanceUnits="substance" metaid="_Sluka0018" hasOnlySubstanceUnits="true" initialAmount="0" sboTerm="SBO:0000247" compartment="VKidneyTubules" name="CTubules" id="CTubules">
        <notes>
          <body xmlns="http://www.w3.org/1999/xhtml">
                <p>Amount of APAP in the Kidney Tubules in moles.</p>
                    </body>
          
        </notes>
        <annotation>
          <rdf:RDF xmlns:rdf="http://www.w3.org/1999/02/22-rdf-syntax-ns#" xmlns:dcterms="http://purl.org/dc/terms/" xmlns:dc="http://purl.org/dc/elements/1.1/" xmlns:vCard="http://www.w3.org/2001/vcard-rdf/3.0#" xmlns:bqmodel="http://biomodels.net/model-qualifiers/" xmlns:bqbiol="http://biomodels.net/biology-qualifiers/">
            <rdf:Description rdf:about="#_Sluka0018">
              <bqbiol:is>
                <rdf:Bag>
                  <rdf:li rdf:resource="http://identifiers.org/obo.chebi/CHEBI%3A46195"/>
                </rdf:Bag>
              </bqbiol:is>
            </rdf:Description>
          </rdf:RDF>
        </annotation>
      </species>
    </listOfSpecies>
    <listOfParameters>
      <parameter constant="true" sboTerm="SBO:0000504" name="APAP_Dose_grams" id="APAP_Dose_grams" units="gram" value="1.4">
        <notes>
          <body xmlns="http://www.w3.org/1999/xhtml">
                <p>APAP dose in grams.</p>
                    </body>
          
        </notes>
</parameter>
      <parameter constant="true" metaid="_Sluka0039" sboTerm="SBO:0000002" name="APAP_MW" id="APAP_MW" units="grams2mol" value="151.2">
        <notes>
          <body xmlns="http://www.w3.org/1999/xhtml">
                <p>Acetaminophen molecular weight in grams/mole.</p>
                    </body>
          
        </notes>
</parameter>
      <parameter constant="true" metaid="_Sluka0040" sboTerm="SBO:0000002" name="APAP_Dose" id="APAP_Dose" units="substance" value="1">
        <notes>
          <body xmlns="http://www.w3.org/1999/xhtml">
                <p>Acetaminophen dose in moles.  = APAP_Dose_grams/APAP_MW. Note that this value is assigned by an initial assignment or rule equation.</p>
                    </body>
          
        </notes>
</parameter>
      <parameter constant="true" metaid="_Sluka0041" sboTerm="SBO:0000002" name="BW" id="BW" units="kilogram" value="70">
        <notes>
          <body xmlns="http://www.w3.org/1999/xhtml">
                <p>Body weight, in Kg. This value, raised to the 3/4 power, is used in the allometric scaling equations</p>
                    </body>
          
        </notes>
        <annotation>
          <rdf:RDF xmlns:rdf="http://www.w3.org/1999/02/22-rdf-syntax-ns#" xmlns:dcterms="http://purl.org/dc/terms/" xmlns:dc="http://purl.org/dc/elements/1.1/" xmlns:vCard="http://www.w3.org/2001/vcard-rdf/3.0#" xmlns:bqmodel="http://biomodels.net/model-qualifiers/" xmlns:bqbiol="http://biomodels.net/biology-qualifiers/">
            <rdf:Description rdf:about="#_Sluka0041">
              <bqbiol:is>
                <rdf:Bag>
                  <rdf:li rdf:resource="http://identifiers.org/ncit/C81328"/>
                </rdf:Bag>
              </bqbiol:is>
            </rdf:Description>
          </rdf:RDF>
        </annotation>
      </parameter>
      <parameter constant="true" sboTerm="SBO:0000381" name="BW_ref" id="BW_ref" units="BW_ref" value="1">
        <notes>
          <body xmlns="http://www.w3.org/1999/xhtml">
                <p>De-dimensionalization factor for the allometric scaling. Removes the non-integer exponent of the BW^(3/4) scaling factor in the allometric equations.</p>
                    </body>
          
        </notes>
</parameter>
      <parameter constant="true" sboTerm="SBO:0000380" name="Cardiac_flow_ref" id="Cardiac_flow_ref" units="Volumetric_Flow" value="15">
        <notes>
          <body xmlns="http://www.w3.org/1999/xhtml">
                <p>Total cardiac output reference value for individual of BW=BW_ref (70Kg) for allometric scaling. In Litres/hour.</p>
                    </body>
          
        </notes>
</parameter>
      <parameter constant="false" metaid="_Sluka0022" sboTerm="SBO:0000016" name="QCardiac" id="QCardiac" units="Volumetric_Flow" value="363">
        <notes>
          <body xmlns="http://www.w3.org/1999/xhtml">
                <p>Cardiac blood flow in Litres/hr. (aka arterial blood flow or QArt).
Note that this value is modified by allometric scaling in an 
				initial assignment or rule equation.</p>
                    </body>
          
        </notes>
        <annotation>
          <rdf:RDF xmlns:rdf="http://www.w3.org/1999/02/22-rdf-syntax-ns#" xmlns:dcterms="http://purl.org/dc/terms/" xmlns:dc="http://purl.org/dc/elements/1.1/" xmlns:vCard="http://www.w3.org/2001/vcard-rdf/3.0#" xmlns:bqmodel="http://biomodels.net/model-qualifiers/" xmlns:bqbiol="http://biomodels.net/biology-qualifiers/">
            <rdf:Description rdf:about="#_Sluka0022">
              <bqbiol:is>
                <rdf:Bag>
                  <rdf:li rdf:resource="http://identifiers.org/snomedct/64346006"/>
                </rdf:Bag>
              </bqbiol:is>
            </rdf:Description>
          </rdf:RDF>
        </annotation>
      </parameter>
      <parameter name="QGut_fraction_QCardiac" id="QGut_fraction_QCardiac" units="dimensionless" value="0.205" sboTerm="SBO:0000380">
        <notes>
          <body xmlns="http://www.w3.org/1999/xhtml">
                <p>Allometric scaling coefficient for fraction of cardiac output (QCardiac) that flows through the Gut (QGut).</p>
                    </body>
          
        </notes>
</parameter>
      <parameter constant="false" metaid="_Sluka0019" sboTerm="SBO:0000016" name="QGut" id="QGut" units="Volumetric_Flow" value="74.42">
        <notes>
          <body xmlns="http://www.w3.org/1999/xhtml">
                <p>Volumetric blood flow through the gut in Litres/hour. Note that this value is modified by allometric scaling in 
				an initial assignment or rule equation.</p>
                    </body>
          
        </notes>
</parameter>
      <parameter name="QLiver_fraction_QCardiac" id="QLiver_fraction_QCardiac" units="dimensionless" value="0.0535" sboTerm="SBO:0000380">
        <notes>
          <body xmlns="http://www.w3.org/1999/xhtml">
                <p>Allometric scaling coefficient for fraction of cardiac output (QCardiac) that flows through the Liver (QLiver).</p>
                    </body>
          
        </notes>
</parameter>
      <parameter constant="false" metaid="_Sluka0030" sboTerm="SBO:0000016" name="QLiver" id="QLiver" units="Volumetric_Flow" value="19.42">
        <notes>
          <body xmlns="http://www.w3.org/1999/xhtml">
                <p>Perfusable volume of the Liver in Litres/hr. Note that this value is modified by allometric scaling in an initial 
assignment or rule equation.</p>
                    </body>
          
        </notes>
</parameter>
      <parameter name="QKidney_fraction_QCardiac" id="QKidney_fraction_QCardiac" units="dimensionless" value="0.2214" sboTerm="SBO:0000380">
        <notes>
          <body xmlns="http://www.w3.org/1999/xhtml">
                <p>Allometric scaling coefficient for fraction of cardiac output (QCardiac) that flows through the Kidney (QKidney).</p>
                    </body>
          
        </notes>
</parameter>
      <parameter constant="false" metaid="_Sluka0035" sboTerm="SBO:0000016" name="QKidney" id="QKidney" units="Volumetric_Flow" value="80.37">
        <notes>
          <body xmlns="http://www.w3.org/1999/xhtml">
                <p>Kidney blood flow in Litres/hr. Note that this value is modified by allometric scaling 
				in an initial assignment or rule equation.</p>
                    </body>
          
        </notes>
</parameter>
      <parameter constant="false" metaid="_Sluka0025" sboTerm="SBO:0000016" name="QRest" id="QRest" units="Volumetric_Flow" value="188.8">
        <notes>
          <body xmlns="http://www.w3.org/1999/xhtml">
                <p>Blood throw through all other tissues, Litres/hour.  Note that this value is modified by allometric scaling in an 
				initial assignment or rule equation.</p>
                    </body>
          
        </notes>
</parameter>
      <parameter constant="true" sboTerm="SBO:0000380" name="QGFR_ref" id="QGFR_ref" units="Volumetric_Flow" value="0.039">
        <notes>
          <body xmlns="http://www.w3.org/1999/xhtml">
                <p>Qgfr coefficient for allometric scaling.</p>
                    <p>          <b>NOTE:
      The normal value for this parameter is 21.7L/hr.</b>
              The value shown here reflects the extensive re-adsorption of APAP from the kidney tubules back into the blood.</p>
                    </body>
          
        </notes>
</parameter>
      <parameter constant="false" metaid="_Sluka0036" sboTerm="SBO:0000016" name="Qgfr" id="Qgfr" units="Volumetric_Flow" value="0.9438">
        <notes>
          <body xmlns="http://www.w3.org/1999/xhtml">
                <p>Granulocyte filtration rate in Litres/hour. Note that this value is modified by allometric scaling in 
				an initial assignment or rule equation. In addition, this vlue is greatly reduced to simulate resorption of APAP from the tubules in the kidney.</p>
                    </body>
          
        </notes>
        <annotation>
          <rdf:RDF xmlns:rdf="http://www.w3.org/1999/02/22-rdf-syntax-ns#" xmlns:dcterms="http://purl.org/dc/terms/" xmlns:dc="http://purl.org/dc/elements/1.1/" xmlns:vCard="http://www.w3.org/2001/vcard-rdf/3.0#" xmlns:bqmodel="http://biomodels.net/model-qualifiers/" xmlns:bqbiol="http://biomodels.net/biology-qualifiers/">
            <rdf:Description rdf:about="#_Sluka0036">
              <bqbiol:is>
                <rdf:Bag>
                  <rdf:li rdf:resource="http://identifiers.org/efo/0005208"/>
                </rdf:Bag>
              </bqbiol:is>
            </rdf:Description>
          </rdf:RDF>
        </annotation>
      </parameter>
      <parameter constant="true" metaid="_Sluka0021" sboTerm="SBO:0000016" name="kGutabs" id="kGutabs" units="first_order_rate_constant" value="1.5"/>
      <parameter constant="true" metaid="_Sluka0031" sboTerm="SBO:0000016" name="CLmetabolism" id="CLmetabolism" units="first_order_rate_constant" value="9.5">
        <notes>
          <body xmlns="http://www.w3.org/1999/xhtml">
                <p>Rate of metabolism of APAP in the liver. This single kinetic constant represents both Phase I (e.g., Cyp-2E1) and Phase II (glucurondiation and sulfation) metabolism.</p>
                    </body>
          
        </notes>
        <annotation>
          <rdf:RDF xmlns:rdf="http://www.w3.org/1999/02/22-rdf-syntax-ns#" xmlns:dcterms="http://purl.org/dc/terms/" xmlns:bqmodel="http://biomodels.net/model-qualifiers/" xmlns:bqbiol="http://biomodels.net/biology-qualifiers/">
            <rdf:Description rdf:about="#_Sluka0031">
              <bqbiol:is>
                <rdf:Bag>
                  <rdf:li rdf:resource="http://identifiers.org/biomodels.sbo/SBO:0000022"/>
                </rdf:Bag>
              </bqbiol:is>
            </rdf:Description>
          </rdf:RDF>
        </annotation>
      </parameter>
      <parameter constant="true" metaid="_Sluka0028" sboTerm="SBO:0000470" name="Fraction_unbound_plasma" id="Fraction_unbound_plasma" units="dimensionless" value="0.8">
        <notes>
          <body xmlns="http://www.w3.org/1999/xhtml">
                <p>Fraction of compound in plasma that is not bound by plasma proteins.</p>
                    </body>
          
        </notes>
</parameter>
      <parameter constant="true" metaid="_Sluka0026" sboTerm="SBO:0000470" name="Ratioblood2plasma" id="Ratioblood2plasma" units="dimensionless" value="1.09">
        <notes>
          <body xmlns="http://www.w3.org/1999/xhtml">
                <p>Ratio of the compound amount in (total) blood vs. plasma.</p>
                    </body>
          
        </notes>
</parameter>
      <parameter constant="true" metaid="_Sluka0032" sboTerm="SBO:0000281" name="Kliver2plasma" id="Kliver2plasma" units="dimensionless" value="1">
        <notes>
          <body xmlns="http://www.w3.org/1999/xhtml">
                <p>Partition coefficient for compound between the Liver and the blood plasma.</p>
                    </body>
          
        </notes>
</parameter>
      <parameter constant="true" metaid="_Sluka0037" sboTerm="SBO:0000281" name="Kkidney2plasma" id="Kkidney2plasma" units="dimensionless" value="1">
        <notes>
          <body xmlns="http://www.w3.org/1999/xhtml">
                <p>Partition coefficient for compound between the Kidney and the blood plasma.</p>
                    </body>
          
        </notes>
</parameter>
      <parameter constant="true" metaid="_Sluka0027" sboTerm="SBO:0000281" name="KRest2plasma" id="KRest2plasma" units="dimensionless" value="1.6">
        <notes>
          <body xmlns="http://www.w3.org/1999/xhtml">
                <p>Partition coefficient for compound between the Rest (of body) and the blood plasma.</p>
                    </body>
          
        </notes>
</parameter>
      <parameter constant="true" sboTerm="SBO:0000380" name="VTotal_ref" id="VTotal_ref" units="volume" value="0.6">
        <notes>
          <body xmlns="http://www.w3.org/1999/xhtml">
                <p>Total perfusable volume of the body coefficient for allometric scaling. This is the lean fraction of Body Weight.</p>
                    </body>
          
        </notes>
</parameter>
      <parameter constant="false" metaid="_Sluka0042" sboTerm="SBO:0000468" name="VTotal" id="VTotal" units="volume" value="42">
        <notes>
          <body xmlns="http://www.w3.org/1999/xhtml">
                <p>Total perfusable volume of the body in Litres. Note that this value is modified by allometric scaling in an initial assignment or rule equation.</p>
                    </body>
          
        </notes>
</parameter>
      <parameter name="VLiver_fraction_VTotal" id="VLiver_fraction_VTotal" units="dimensionless" value="0.0408" sboTerm="SBO:0000380">
        <notes>
          <body xmlns="http://www.w3.org/1999/xhtml">
                <p>Allometric scaling coefficient for fraction of total perfusable volume of the body (VTotal) represented by the Liver  (VLiver).</p>
                    </body>
          
        </notes>
</parameter>
      <parameter name="VArt_fraction_VTotal" id="VArt_fraction_VTotal" units="dimensionless" value="0.0357" sboTerm="SBO:0000380">
        <notes>
          <body xmlns="http://www.w3.org/1999/xhtml">
                <p>Allometric scaling coefficient for fraction of cardiac output (QCardiac) that flows through the Arteries (QArt).</p>
                    </body>
          
        </notes>
</parameter>
      <parameter name="VLung_fraction_VTotal" id="VLung_fraction_VTotal" units="dimensionless" value="0.0121" sboTerm="SBO:0000380">
        <notes>
          <body xmlns="http://www.w3.org/1999/xhtml">
                <p>Allometric scaling coefficient for fraction of total perfusable volume of the body (VTotal) represented by the Lungs (VLung).</p>
                    </body>
          
        </notes>
</parameter>
      <parameter name="VVen_fraction_VTotal" id="VVen_fraction_VTotal" units="dimensionless" value="0.0812" sboTerm="SBO:0000380">
        <notes>
          <body xmlns="http://www.w3.org/1999/xhtml">
                <p>Allometric scaling coefficient for fraction of total perfusable volume of the body (VTotal) represented by the Veins (VVen).</p>
                    </body>
          
        </notes>
</parameter>
      <parameter name="VGut_fraction_VTotal" id="VGut_fraction_VTotal" units="dimensionless" value="0.0263" sboTerm="SBO:0000380">
        <notes>
          <body xmlns="http://www.w3.org/1999/xhtml">
                <p>Allometric scaling coefficient for fraction of total perfusable volume of the body (VTotal) represented by the Gut/stomach/small intestine (VGut).</p>
                    </body>
          
        </notes>
</parameter>
      <parameter name="VKidney_fraction_VTotal" id="VKidney_fraction_VTotal" units="dimensionless" value="0.007" sboTerm="SBO:0000380">
        <notes>
          <body xmlns="http://www.w3.org/1999/xhtml">
                <p>Allometric scaling coefficient for fraction of total perfusable volume of the body (VTotal) represented by the Kidneys (VKidney).</p>
                    </body>
          
        </notes>
</parameter>
    </listOfParameters>
    <listOfInitialAssignments>
      <initialAssignment symbol="VArt" sboTerm="SBO:0000064">
        <notes>
          <body xmlns="http://www.w3.org/1999/xhtml">
                <p>Assignment of the perfusable volume (L) of the Arterial (Art) compartment after allometric scaling.</p>
                    </body>
          
        </notes>
        <math xmlns="http://www.w3.org/1998/Math/MathML">        
          <apply>
            <times/>
            <ci> VTotal </ci>
            <ci> VArt_fraction_VTotal </ci>
          </apply>
        </math>
      </initialAssignment>
      <initialAssignment symbol="VGut" sboTerm="SBO:0000064">
        <notes>
          <body xmlns="http://www.w3.org/1999/xhtml">
                <p>Assignment of the perfusable volume (L) of the Gut compartment after allometric scaling.</p>
                    </body>
          
        </notes>
        <math xmlns="http://www.w3.org/1998/Math/MathML">        
          <apply>
            <times/>
            <ci> VTotal </ci>
            <ci> VGut_fraction_VTotal </ci>
          </apply>
        </math>
      </initialAssignment>
      <initialAssignment symbol="VLung" sboTerm="SBO:0000064">
        <notes>
          <body xmlns="http://www.w3.org/1999/xhtml">
                <p>Assignment of the perfusable volume (L) of the Lung compartment after allometric scaling.</p>
                    </body>
          
        </notes>
        <math xmlns="http://www.w3.org/1998/Math/MathML">        
          <apply>
            <times/>
            <ci> VTotal </ci>
            <ci> VLung_fraction_VTotal </ci>
          </apply>
        </math>
      </initialAssignment>
      <initialAssignment symbol="VVen" sboTerm="SBO:0000064">
        <notes>
          <body xmlns="http://www.w3.org/1999/xhtml">
                <p>Assignment of the perfusable volume (L) of the Venous (Ven) compartment after allometric scaling.</p>
                    </body>
          
        </notes>
        <math xmlns="http://www.w3.org/1998/Math/MathML">        
          <apply>
            <times/>
            <ci> VTotal </ci>
            <ci> VVen_fraction_VTotal </ci>
          </apply>
        </math>
      </initialAssignment>
      <initialAssignment symbol="VLiver" sboTerm="SBO:0000064">
        <notes>
          <body xmlns="http://www.w3.org/1999/xhtml">
                <p>Assignment of the perfusable volume (L) of the Liver compartment after allometric scaling.</p>
                    </body>
          
        </notes>
        <math xmlns="http://www.w3.org/1998/Math/MathML">        
          <apply>
            <times/>
            <ci> VTotal </ci>
            <ci> VLiver_fraction_VTotal </ci>
          </apply>
        </math>
      </initialAssignment>
      <initialAssignment symbol="VKidney" sboTerm="SBO:0000064">
        <notes>
          <body xmlns="http://www.w3.org/1999/xhtml">
                <p>Assignment of the perfusable volume (L) of the Kidney compartment after allometric scaling.</p>
                    </body>
          
        </notes>
        <math xmlns="http://www.w3.org/1998/Math/MathML">        
          <apply>
            <times/>
            <ci> VTotal </ci>
            <ci> VKidney_fraction_VTotal </ci>
          </apply>
        </math>
      </initialAssignment>
      <initialAssignment symbol="VRest" sboTerm="SBO:0000064">
        <notes>
          <body xmlns="http://www.w3.org/1999/xhtml">
                <p>Assignment of the perfusable volume (L) of the Rest (of the body) compartment after allometric scaling.</p>
                    </body>
          
        </notes>
        <math xmlns="http://www.w3.org/1998/Math/MathML">        
          <apply>
            <minus/>
            <apply>
              <minus/>
              <apply>
                <minus/>
                <apply>
                  <minus/>
                  <apply>
                    <minus/>
                    <apply>
                      <minus/>
                      <ci> VTotal </ci>
                      <ci> VArt </ci>
                    </apply>
                    <ci> VGut </ci>
                  </apply>
                  <ci> VKidney </ci>
                </apply>
                <ci> VLiver </ci>
              </apply>
              <ci> VLung </ci>
            </apply>
            <ci> VVen </ci>
          </apply>
        </math>
      </initialAssignment>
      <initialAssignment symbol="APAP_Dose" sboTerm="SBO:0000064">
        <notes>
          <body xmlns="http://www.w3.org/1999/xhtml">
                <p>Calculate APAP dose in moles based on the dose in grams (APAP_Dose_grams) and APAP moleuclar weight (APAP_MW).</p>
                    </body>
          
        </notes>
        <math xmlns="http://www.w3.org/1998/Math/MathML">        
          <apply>
            <divide/>
            <ci> APAP_Dose_grams </ci>
            <ci> APAP_MW </ci>
          </apply>
        </math>
      </initialAssignment>
      <initialAssignment symbol="AGutlumen" sboTerm="SBO:0000064">
        <notes>
          <body xmlns="http://www.w3.org/1999/xhtml">
                <p>Starting compartment for the APAP dose (moles) is the lumen of the gut/stomach/small intestine.</p>
                    </body>
          
        </notes>
        <math xmlns="http://www.w3.org/1998/Math/MathML">        
          <ci> APAP_Dose </ci>
        </math>
      </initialAssignment>
    </listOfInitialAssignments>
    <listOfRules>
      <assignmentRule variable="QCardiac" sboTerm="SBO:0000064">
        <notes>
          <body xmlns="http://www.w3.org/1999/xhtml">
                <p>Allometric calculation of the total cardiac output inL/hour (QCardiac) based on the body weight ( (BW/BW_ref)^(3/4) ).</p>
                    </body>
          
        </notes>
        <math xmlns="http://www.w3.org/1998/Math/MathML">        
          <apply>
            <times/>
            <ci> Cardiac_flow_ref </ci>
            <apply>
              <power/>
              <apply>
                <divide/>
                <ci> BW </ci>
                <ci> BW_ref </ci>
              </apply>
              <cn> 0.75 </cn>
            </apply>
          </apply>
        </math>
      </assignmentRule>
      <assignmentRule variable="QGut" sboTerm="SBO:0000064">
        <notes>
          <body xmlns="http://www.w3.org/1999/xhtml">
                <p>Allometric calculation of the Gut blood flow rate (QGut) in L/hour based on the body weight ( BW^(3/4) ).</p>
                    </body>
          
        </notes>
        <math xmlns="http://www.w3.org/1998/Math/MathML">        
          <apply>
            <times/>
            <ci> QCardiac </ci>
            <ci> QGut_fraction_QCardiac </ci>
          </apply>
        </math>
      </assignmentRule>
      <assignmentRule variable="QLiver" sboTerm="SBO:0000064">
        <notes>
          <body xmlns="http://www.w3.org/1999/xhtml">
                <p>Allometric calculation of the Liver blood flow rate (QLiver) in L/hour based on the body weight ( BW^(3/4) ).</p>
                    </body>
          
        </notes>
        <math xmlns="http://www.w3.org/1998/Math/MathML">        
          <apply>
            <times/>
            <ci> QCardiac </ci>
            <ci> QLiver_fraction_QCardiac </ci>
          </apply>
        </math>
      </assignmentRule>
      <assignmentRule variable="QKidney" sboTerm="SBO:0000064">
        <notes>
          <body xmlns="http://www.w3.org/1999/xhtml">
                <p>Allometric calculation of the Kidney blood flow rate (QKidney) in L/hour based on the body weight ( BW^(3/4) ).</p>
                    </body>
          
        </notes>
        <math xmlns="http://www.w3.org/1998/Math/MathML">        
          <apply>
            <times/>
            <ci> QCardiac </ci>
            <ci> QKidney_fraction_QCardiac </ci>
          </apply>
        </math>
      </assignmentRule>
      <assignmentRule variable="QRest" sboTerm="SBO:0000064">
        <notes>
          <body xmlns="http://www.w3.org/1999/xhtml">
                <p>Allometric calculation of the Rest of the body's blood flow rate (QRest) in L/hour based on the body weight ( BW^(3/4) ).</p>
                    </body>
          
        </notes>
        <math xmlns="http://www.w3.org/1998/Math/MathML">        
          <apply>
            <minus/>
            <apply>
              <minus/>
              <apply>
                <minus/>
                <ci> QCardiac </ci>
                <ci> QGut </ci>
              </apply>
              <ci> QKidney </ci>
            </apply>
            <ci> QLiver </ci>
          </apply>
        </math>
      </assignmentRule>
      <assignmentRule variable="Qgfr" sboTerm="SBO:0000064">
        <notes>
          <body xmlns="http://www.w3.org/1999/xhtml">
                <p>Allometric calculation of the Qgfr inL/hour based on the body weight ( (BW/BW_ref)^(3/4) ).</p>
                    </body>
          
        </notes>
        <math xmlns="http://www.w3.org/1998/Math/MathML">        
          <apply>
            <times/>
            <ci> QGFR_ref </ci>
            <apply>
              <power/>
              <apply>
                <divide/>
                <ci> BW </ci>
                <ci> BW_ref </ci>
              </apply>
              <cn> 0.75 </cn>
            </apply>
          </apply>
        </math>
      </assignmentRule>
      <assignmentRule variable="VTotal" sboTerm="SBO:0000064">
        <notes>
          <body xmlns="http://www.w3.org/1999/xhtml">
                <p>Allometric calculation of the total perfusable volume of the body in litres (VTotal) based on the body weight.</p>
                    </body>
          
        </notes>
        <math xmlns="http://www.w3.org/1998/Math/MathML">        
          <apply>
            <times/>
            <ci> VTotal_ref </ci>
            <apply>
              <divide/>
              <ci> BW </ci>
              <ci> BW_ref </ci>
            </apply>
          </apply>
        </math>
      </assignmentRule>
    </listOfRules>
    <listOfReactions>
      <reaction name="J01" id="J1" metaid="_Sluka0043" reversible="false" sboTerm="SBO:0000185">
        <notes>
          <body xmlns="http://www.w3.org/1999/xhtml">
                <p>Blood born transfer of compound from the Arterial compartment (CArt) to the Gut (CGut) in moles/hour.</p>
                    </body>
          
        </notes>
        <listOfReactants>
          <speciesReference species="CArt" stoichiometry="1"/>
        </listOfReactants>
        <listOfProducts>
          <speciesReference species="CGut" stoichiometry="1"/>
        </listOfProducts>
        <kineticLaw>
          <math xmlns="http://www.w3.org/1998/Math/MathML">          
            <apply>
              <times/>
              <apply>
                <divide/>
                <ci> QGut </ci>
                <ci> VArt </ci>
              </apply>
              <ci> CArt </ci>
            </apply>
          </math>
        </kineticLaw>
      </reaction>
      <reaction name="J02" id="J2" metaid="_Sluka0044" reversible="false" sboTerm="SBO:0000185">
        <notes>
          <body xmlns="http://www.w3.org/1999/xhtml">
                <p>First order adsorption of compound  from the lumen of the gut (AGutlumen) to the gut compartment (CGut) in mole/hour.</p>
                    </body>
          
        </notes>
        <listOfReactants>
          <speciesReference species="AGutlumen" stoichiometry="1"/>
        </listOfReactants>
        <listOfProducts>
          <speciesReference species="CGut" stoichiometry="1"/>
        </listOfProducts>
        <kineticLaw>
          <math xmlns="http://www.w3.org/1998/Math/MathML">          
            <apply>
              <times/>
              <ci> kGutabs </ci>
              <ci> AGutlumen </ci>
            </apply>
          </math>
        </kineticLaw>
      </reaction>
      <reaction name="J03" id="J3" metaid="_Sluka0045" reversible="false" sboTerm="SBO:0000185">
        <notes>
          <body xmlns="http://www.w3.org/1999/xhtml">
                <p>Blood born transfer of compound from the Lung compartment (CLung) to the Arterial blood compartment (CArt) in moles/hour.</p>
                    </body>
          
        </notes>
        <listOfReactants>
          <speciesReference species="CLung" stoichiometry="1"/>
        </listOfReactants>
        <listOfProducts>
          <speciesReference species="CArt" stoichiometry="1"/>
        </listOfProducts>
        <kineticLaw>
          <math xmlns="http://www.w3.org/1998/Math/MathML">          
            <apply>
              <times/>
              <apply>
                <divide/>
                <ci> QCardiac </ci>
                <ci> VLung </ci>
              </apply>
              <ci> CLung </ci>
            </apply>
          </math>
        </kineticLaw>
      </reaction>
      <reaction name="J04" id="J4" metaid="_Sluka0046" reversible="false" sboTerm="SBO:0000185">
        <notes>
          <body xmlns="http://www.w3.org/1999/xhtml">
                <p>Blood born transfer of compound from the Venous compartment (CVen) to the Lung compartment (CLung) in moles/hour.</p>
                    </body>
          
        </notes>
        <listOfReactants>
          <speciesReference species="CVen" stoichiometry="1"/>
        </listOfReactants>
        <listOfProducts>
          <speciesReference species="CLung" stoichiometry="1"/>
        </listOfProducts>
        <kineticLaw>
          <math xmlns="http://www.w3.org/1998/Math/MathML">          
            <apply>
              <times/>
              <apply>
                <divide/>
                <ci> QCardiac </ci>
                <ci> VVen </ci>
              </apply>
              <ci> CVen </ci>
            </apply>
          </math>
        </kineticLaw>
      </reaction>
      <reaction name="J05" id="J5" metaid="_Sluka0047" reversible="false" sboTerm="SBO:0000185">
        <notes>
          <body xmlns="http://www.w3.org/1999/xhtml">
                <p>Blood born transfer of compound from the Arterial compartment (CArt) to the Rest of the body compartment (CRest) in moles/hour.</p>
                    </body>
          
        </notes>
        <listOfReactants>
          <speciesReference species="CArt" stoichiometry="1"/>
        </listOfReactants>
        <listOfProducts>
          <speciesReference species="CRest" stoichiometry="1"/>
        </listOfProducts>
        <kineticLaw>
          <math xmlns="http://www.w3.org/1998/Math/MathML">          
            <apply>
              <times/>
              <ci> QRest </ci>
              <apply>
                <divide/>
                <ci> CArt </ci>
                <ci> VArt </ci>
              </apply>
            </apply>
          </math>
        </kineticLaw>
      </reaction>
      <reaction name="J06" id="J6" metaid="_Sluka0048" reversible="false" sboTerm="SBO:0000185">
        <notes>
          <body xmlns="http://www.w3.org/1999/xhtml">
                <p>Blood born transfer of compound from the Rest compartment (CRest) to the Venous compartment (CVen) in moles/hour.</p>
                    </body>
          
        </notes>
        <listOfReactants>
          <speciesReference species="CRest" stoichiometry="1"/>
        </listOfReactants>
        <listOfProducts>
          <speciesReference species="CVen" stoichiometry="1"/>
        </listOfProducts>
        <kineticLaw>
          <math xmlns="http://www.w3.org/1998/Math/MathML">          
            <apply>
              <divide/>
              <apply>
                <times/>
                <apply>
                  <times/>
                  <apply>
                    <divide/>
                    <ci> QRest </ci>
                    <ci> VRest </ci>
                  </apply>
                  <ci> CRest </ci>
                </apply>
                <ci> Ratioblood2plasma </ci>
              </apply>
              <apply>
                <times/>
                <ci> KRest2plasma </ci>
                <ci> Fraction_unbound_plasma </ci>
              </apply>
            </apply>
          </math>
        </kineticLaw>
      </reaction>
      <reaction name="J07" id="J7" metaid="_Sluka0049" reversible="false" sboTerm="SBO:0000185">
        <notes>
          <body xmlns="http://www.w3.org/1999/xhtml">
                <p>Blood born transfer of compound from the Arterial compartment (CArt) to the Liver compartment (CLiver) in moles/hour.</p>
                    </body>
          
        </notes>
        <listOfReactants>
          <speciesReference species="CArt" stoichiometry="1"/>
        </listOfReactants>
        <listOfProducts>
          <speciesReference species="CLiver" stoichiometry="1"/>
        </listOfProducts>
        <kineticLaw>
          <math xmlns="http://www.w3.org/1998/Math/MathML">          
            <apply>
              <times/>
              <apply>
                <divide/>
                <ci> QLiver </ci>
                <ci> VArt </ci>
              </apply>
              <ci> CArt </ci>
            </apply>
          </math>
        </kineticLaw>
      </reaction>
      <reaction name="J08" id="J8" metaid="_Sluka0050" reversible="false" sboTerm="SBO:0000182">
        <notes>
          <body xmlns="http://www.w3.org/1999/xhtml">
                <p>Metabolism of compound in the Liver compartment (CLiver) to metabolites (CMetabolized) in moles/hour. The metabolites stay in the liver compartment. This single first order ODE represents both Phase I (Cyp-P450 2E1, 1A2) and Phase II (glucuronidation and sulfation) reactions.</p>
                    </body>
          
        </notes>
        <listOfReactants>
          <speciesReference species="CLiver" stoichiometry="1"/>
        </listOfReactants>
        <listOfProducts>
          <speciesReference species="CMetabolized" stoichiometry="1"/>
        </listOfProducts>
        <kineticLaw>
          <math xmlns="http://www.w3.org/1998/Math/MathML">          
            <apply>
              <divide/>
              <apply>
                <times/>
                <ci> CLmetabolism </ci>
                <ci> CLiver </ci>
              </apply>
              <apply>
                <times/>
                <ci> Kliver2plasma </ci>
                <ci> Fraction_unbound_plasma </ci>
              </apply>
            </apply>
          </math>
        </kineticLaw>
      </reaction>
      <reaction name="J09" id="J9" metaid="_Sluka0051" reversible="false" sboTerm="SBO:0000185">
        <notes>
          <body xmlns="http://www.w3.org/1999/xhtml">
                <p>Blood born transfer of compound from the Gut compartment (CGut) to the Liver compartment (CLiver) in moles/hour.</p>
                    </body>
          
        </notes>
        <listOfReactants>
          <speciesReference species="CGut" stoichiometry="1"/>
        </listOfReactants>
        <listOfProducts>
          <speciesReference species="CLiver" stoichiometry="1"/>
        </listOfProducts>
        <kineticLaw>
          <math xmlns="http://www.w3.org/1998/Math/MathML">          
            <apply>
              <times/>
              <apply>
                <divide/>
                <ci> QGut </ci>
                <ci> VGut </ci>
              </apply>
              <ci> CGut </ci>
            </apply>
          </math>
        </kineticLaw>
      </reaction>
      <reaction name="J10" id="J10" metaid="_Sluka0052" reversible="false" sboTerm="SBO:0000185">
        <notes>
          <body xmlns="http://www.w3.org/1999/xhtml">
                <p>Blood born transfer of compound from the Liver compartment (CLiver) to the Venous compartment (CVen)  in moles/hour.</p>
                    </body>
          
        </notes>
        <listOfReactants>
          <speciesReference species="CLiver" stoichiometry="1"/>
        </listOfReactants>
        <listOfProducts>
          <speciesReference species="CVen" stoichiometry="1"/>
        </listOfProducts>
        <kineticLaw>
          <math xmlns="http://www.w3.org/1998/Math/MathML">          
            <apply>
              <divide/>
              <apply>
                <times/>
                <apply>
                  <times/>
                  <apply>
                    <divide/>
                    <apply>
                      <plus/>
                      <ci> QLiver </ci>
                      <ci> QGut </ci>
                    </apply>
                    <ci> VLiver </ci>
                  </apply>
                  <ci> CLiver </ci>
                </apply>
                <ci> Ratioblood2plasma </ci>
              </apply>
              <apply>
                <times/>
                <ci> Kliver2plasma </ci>
                <ci> Fraction_unbound_plasma </ci>
              </apply>
            </apply>
          </math>
        </kineticLaw>
      </reaction>
      <reaction name="J11" id="J11" metaid="_Sluka0053" reversible="false" sboTerm="SBO:0000185">
        <notes>
          <body xmlns="http://www.w3.org/1999/xhtml">
                <p>Blood born transfer of compound from the Arterial compartment (CArt) to the Kidney compartment (CKidney)  in moles/hour.</p>
                    </body>
          
        </notes>
        <listOfReactants>
          <speciesReference species="CArt" stoichiometry="1"/>
        </listOfReactants>
        <listOfProducts>
          <speciesReference species="CKidney" stoichiometry="1"/>
        </listOfProducts>
        <kineticLaw>
          <math xmlns="http://www.w3.org/1998/Math/MathML">          
            <apply>
              <times/>
              <apply>
                <divide/>
                <ci> QKidney </ci>
                <ci> VArt </ci>
              </apply>
              <ci> CArt </ci>
            </apply>
          </math>
        </kineticLaw>
      </reaction>
      <reaction name="J12" id="J12" metaid="_Sluka0054" reversible="false" sboTerm="SBO:0000185">
        <notes>
          <body xmlns="http://www.w3.org/1999/xhtml">
                <p>Transfer of compound from the Kidney compartment (CKidney) to the Kidney tubules  (species CTubules 
				in the compartment "KidenyTubules") in moles/hour.</p>
                    </body>
          
        </notes>
        <listOfReactants>
          <speciesReference species="CKidney" stoichiometry="1"/>
        </listOfReactants>
        <listOfProducts>
          <speciesReference species="CTubules" stoichiometry="1"/>
        </listOfProducts>
        <kineticLaw>
          <math xmlns="http://www.w3.org/1998/Math/MathML">          
            <apply>
              <divide/>
              <apply>
                <times/>
                <apply>
                  <divide/>
                  <ci> Qgfr </ci>
                  <ci> VKidney </ci>
                </apply>
                <ci> CKidney </ci>
              </apply>
              <ci> Kkidney2plasma </ci>
            </apply>
          </math>
        </kineticLaw>
      </reaction>
      <reaction name="J13" id="J13" metaid="_Sluka0055" reversible="false" sboTerm="SBO:0000185">
        <notes>
          <body xmlns="http://www.w3.org/1999/xhtml">
                <p>Blood born transfer of compound from the Kidney compartment (CKidney) to the Venous compartment (CVen)  in moles/hour.</p>
                    </body>
          
        </notes>
        <listOfReactants>
          <speciesReference species="CKidney" stoichiometry="1"/>
        </listOfReactants>
        <listOfProducts>
          <speciesReference species="CVen" stoichiometry="1"/>
        </listOfProducts>
        <kineticLaw>
          <math xmlns="http://www.w3.org/1998/Math/MathML">          
            <apply>
              <divide/>
              <apply>
                <times/>
                <apply>
                  <times/>
                  <apply>
                    <divide/>
                    <ci> QKidney </ci>
                    <ci> VKidney </ci>
                  </apply>
                  <ci> CKidney </ci>
                </apply>
                <ci> Ratioblood2plasma </ci>
              </apply>
              <apply>
                <times/>
                <ci> Kkidney2plasma </ci>
                <ci> Fraction_unbound_plasma </ci>
              </apply>
            </apply>
          </math>
        </kineticLaw>
      </reaction>
    </listOfReactions>
  </model>
</sbml>
