# Supplementary material for: A Liver-Centric Multiscale Modeling Framework for Xenobiotics
Source: PLoS One. 2016 Sep 16;11(9):e0162428. doi: 10.1371/journal.pone.0162428 (PMC5026379; doi:10.1371/journal.pone.0162428)
Supplement: S3 File — Python code for generating job files for parameter scanning and output analysis. (ZIP) [file pone.0162428.s003.zip]

Archive with 17 entries (12 files):
- Parameter Scan Script/
- Parameter Scan Script/log_normal/
- Parameter Scan Script/log_normal/scan.bash
- Parameter Scan Script/log_normal/scan.py
- Parameter Scan Script/log_normal/scan.py~
- Parameter Scan Script/pairwise_parameter/
- Parameter Scan Script/pairwise_parameter/scan.py
- Parameter Scan Script/pairwise_parameter/scan.py~
- Parameter Scan Script/population_variability/
- Parameter Scan Script/population_variability/scan.bash
- Parameter Scan Script/population_variability/scan.py
- Parameter Scan Script/population_variability/scan.py~
- Parameter Scan Script/scanning code routine.docx
- Parameter Scan Script/single_parameter/
- Parameter Scan Script/single_parameter/scan.bash
- Parameter Scan Script/single_parameter/scan.py
- Parameter Scan Script/single_parameter/scan.py~
