# Supplementary material for: A Liver-Centric Multiscale Modeling Framework for Xenobiotics
Source: PLoS One. 2016 Sep 16;11(9):e0162428. doi: 10.1371/journal.pone.0162428 (PMC5026379; doi:10.1371/journal.pone.0162428)
Supplement: S3 File — Python code for generating job files for parameter scanning and output analysis. (ZIP) [file pone.0162428.s003.zip › Parameter Scan Script/pairwise_parameter/scan.py]

## Functionality of this file
# 1. change parameters' values, generate new steppable files and write it under dir /Simulation
# 2. copy .cc3d and main .py files to proper location
# 3. generate joblist.bash in proper format
## NOTE: MUST be used together with scan.bash

import re	# regular expression
from random import *
from math import *
import sys
import os
import shutil

wt="59:59:59"
#wt="00:00:50"
## this is for global sensitivity
#rand_list = []
#for i in range(2000):
#        n = gauss(0,0.5)
#        rand_list.append(n)

# jobType = "LN"  # log-normal
# jobType = "SP"  # single-parameter
jobType = "PP"  # pair-parameter
# jobType = "PV"  # population-variability

path0 = os.getcwd()+'/'
path0 = os.path.dirname(os.path.realpath(__file__))+"/"
path = path0.replace('/hd03/','/u/')

pathToW = "${HOME}/scan2_PP_100714/scanfiles/"

xmlFiles=["Wambaugh_vLiver_PBPK_based_v4_APAPconj_Glu.xml","Wambaugh_vLiver_PBPK_based_v4_APAPconj_Sul.xml","Wambaugh_vLiver_PBPK_based_v4.xml","APAP_GSH_Liver_Metab_Sul_Glu.xml"]
pyFile=jobType+"_PBPK_SBML_MULTI.py"
cc3dFile=jobType+"_PBPK_SBML_MULTI.cc3d"
inFileName=jobType+"_PBPK_SBML_MULTISteppablesMaster.py"
outFileName=jobType+"_PBPK_SBML_MULTISteppables.py"
paradict = {}
# 13 cc3d parameters (actually 12 without PD_k_S2R); 8 sc parameters; 17 pbpk parameters 

'''
OLD before 100714

paradict_aREF = {'cc3d_Vmax_AT_APAP_REP':0.01,'cc3d_Km_AT_APAP_REP':0.03,'cc3d_k_AT_APAPG_REP':4.5E-4 ,'cc3d_k_AT_APAPS_REP':1.9E-3,'cc3d_k_PD_R2R_REP':0.005,'cc3d_k_PD_R2S_REP':0.005,'cc3d_k_PD_R2H_REP':0.005,'cc3d_k_PD_S2R_REP':0.005,'cc3d_k_PD_S2S_REP':0.005,'cc3d_k_PD_S2H_REP':0.005,'cc3d_k_PD_H2R_REP':0.005,'cc3d_k_PD_H2S_REP':0.005,'cc3d_k_PD_H2H_REP':0.005,'sc_Vmax_GLUC_REP':1e-3,'sc_Km_GLUC_REP':3,'sc_Vmax_SULF_REP':8e-5,'sc_Km_SULF_REP':0.1,'sc_Km_2E1_APAP_REP':1.29,'sc_Vmax_2E1_APAP_REP':1.67e-5,'sc_kNapqiGsh_REP':0.1,'sc_kGsh_REP':0.0001,'pbpk_kGutabs_REP':1,'pbpk_Fup_REP':0.75,'pbpk_FupG_REP':1,'pbpk_FupS_REP':1,'pbpk_Kr2p_REP':0.75,'pbpk_Kk2p_REP':1,'pbpk_Kr2pG_REP':1,'pbpk_Kk2pG_REP':1,'pbpk_Kr2pS_REP':1,'pbpk_Kk2pS_REP':1,'pbpk_Qgfr_REP':7.5,'pbpk_QgfrG_REP':7.5,'pbpk_QgfrS_REP':7.5,'pbpk_Rb2p_REP':1,'pbpk_Rb2pG_REP':1,'pbpk_Rb2pS_REP':1,'pbpk_dose_REP':1.4,'paraName_REP':'aREF'}

paradict_sim163 = {'cc3d_Vmax_AT_APAP_REP':0.0094793704 ,'cc3d_Km_AT_APAP_REP':0.0463508408,'cc3d_k_AT_APAPG_REP':0.0001660799,'cc3d_k_AT_APAPS_REP':0.001490508,'cc3d_k_PD_R2R_REP':0.0028980024,'cc3d_k_PD_R2S_REP':0.00095325,'cc3d_k_PD_R2H_REP':0.0025467,'cc3d_k_PD_S2R_REP':0.0006954,'cc3d_k_PD_S2S_REP':0.0037442,'cc3d_k_PD_S2H_REP':0.0018197,'cc3d_k_PD_H2R_REP':0.0003681,'cc3d_k_PD_H2S_REP':0.006744,'cc3d_k_PD_H2H_REP':0.0020436,'sc_Vmax_GLUC_REP':5.194e-3,'sc_Km_GLUC_REP':2.712,'sc_Vmax_SULF_REP':6.28e-5,'sc_Km_SULF_REP':0.07123,'sc_Km_2E1_APAP_REP':0.1341,'sc_Vmax_2E1_APAP_REP':1.56e-5,'sc_kNapqiGsh_REP':0.78371,'sc_kGsh_REP':0.00012829,'pbpk_kGutabs_REP':0.28202,'pbpk_Fup_REP':0.15889,'pbpk_FupG_REP':0.48773,'pbpk_FupS_REP':0.39206,'pbpk_Kr2p_REP':1.0062,'pbpk_Kk2p_REP':0.91625,'pbpk_Kr2pG_REP':0.04385,'pbpk_Kk2pG_REP':2.1246,'pbpk_Kr2pS_REP':0.14538,'pbpk_Kk2pS_REP':0.64495,'pbpk_Qgfr_REP':1.84236,'pbpk_QgfrG_REP':11.21381,'pbpk_QgfrS_REP':4.018,'pbpk_Rb2p_REP':1.2,'pbpk_Rb2pG_REP':0.31186,'pbpk_Rb2pS_REP':0.62019,'pbpk_dose_REP':1.4,'paraName_REP':'sim163'}

paradict_sim1022 = {'cc3d_Vmax_AT_APAP_REP':0.0053261462,'cc3d_Km_AT_APAP_REP':0.0341145701,'cc3d_k_AT_APAPG_REP':0.000742932 ,'cc3d_k_AT_APAPS_REP':0.0009455849,'cc3d_k_PD_R2R_REP':0.0033837,'cc3d_k_PD_R2S_REP':0.019484,'cc3d_k_PD_R2H_REP':0.0084614,'cc3d_k_PD_S2R_REP':0.0048424,'cc3d_k_PD_S2S_REP':0.0020688,'cc3d_k_PD_S2H_REP':0.0095132,'cc3d_k_PD_H2R_REP':0.0021937,'cc3d_k_PD_H2S_REP':0.0008643,'cc3d_k_PD_H2H_REP':0.0061664,'sc_Vmax_GLUC_REP':5.9604e-4,'sc_Km_GLUC_REP':1.9778,'sc_Vmax_SULF_REP':1.11e-4,'sc_Km_SULF_REP':0.11232,'sc_Km_2E1_APAP_REP':7.8099,'sc_Vmax_2E1_APAP_REP':1.13e-5,'sc_kNapqiGsh_REP':0.61368,'sc_kGsh_REP':0.00010663,'pbpk_kGutabs_REP':0.26238,'pbpk_Fup_REP':0.28419,'pbpk_FupG_REP':0.74957,'pbpk_FupS_REP':0.63313,'pbpk_Kr2p_REP':0.4577,'pbpk_Kk2p_REP':0.9443,'pbpk_Kr2pG_REP':0.7983,'pbpk_Kk2pG_REP':28.594,'pbpk_Kr2pS_REP':1.1101,'pbpk_Kk2pS_REP':0.45754,'pbpk_Qgfr_REP':1.8277,'pbpk_QgfrG_REP':21.92419,'pbpk_QgfrS_REP':2.29635,'pbpk_Rb2p_REP':0.75454,'pbpk_Rb2pG_REP':35.8797,'pbpk_Rb2pS_REP':0.17357,'pbpk_dose_REP':1.4,'paraName_REP':'sim1022'}

paradict_sim72 = {'cc3d_Vmax_AT_APAP_REP':0.009976285,'cc3d_Km_AT_APAP_REP':0.0630434978,'cc3d_k_AT_APAPG_REP':0.0004248725 ,'cc3d_k_AT_APAPS_REP':0.0027741962,'cc3d_k_PD_R2R_REP':0.014077,'cc3d_k_PD_R2S_REP':0.010429,'cc3d_k_PD_R2H_REP':0.020521,'cc3d_k_PD_S2R_REP':0.0063176,'cc3d_k_PD_S2S_REP':0.0049215,'cc3d_k_PD_S2H_REP':0.0009825,'cc3d_k_PD_H2R_REP':0.0083331,'cc3d_k_PD_H2S_REP':0.0022334,'cc3d_k_PD_H2H_REP':0.012069,'sc_Vmax_GLUC_REP':4.0538e-4,'sc_Km_GLUC_REP':1.0542,'sc_Vmax_SULF_REP':2.46e-5,'sc_Km_SULF_REP':0.17269,'sc_Km_2E1_APAP_REP':0.8885,'sc_Vmax_2E1_APAP_REP':8.04e-5,'sc_kNapqiGsh_REP':0.0062837,'sc_kGsh_REP':0.00029454,'pbpk_kGutabs_REP':0.323,'pbpk_Fup_REP':0.07526,'pbpk_FupG_REP':0.62204,'pbpk_FupS_REP':0.60616,'pbpk_Kr2p_REP':0.4239,'pbpk_Kk2p_REP':0.3567,'pbpk_Kr2pG_REP':0.608,'pbpk_Kk2pG_REP':1.1448,'pbpk_Kr2pS_REP':0.52948,'pbpk_Kk2pS_REP':0.29818,'pbpk_Qgfr_REP':28.7468,'pbpk_QgfrG_REP':4.8249,'pbpk_QgfrS_REP':7.71746,'pbpk_Rb2p_REP':2.76374,'pbpk_Rb2pG_REP':0.60282,'pbpk_Rb2pS_REP':1.67956,'pbpk_dose_REP':1.4,'paraName_REP':'sim72'}

paradict_sim850 = {'cc3d_Vmax_AT_APAP_REP':0.0095188941,'cc3d_Km_AT_APAP_REP':0.0355374938,'cc3d_k_AT_APAPG_REP':3.05E-05 ,'cc3d_k_AT_APAPS_REP':0.0089630001,'cc3d_k_PD_R2R_REP':0.0060455,'cc3d_k_PD_R2S_REP':0.02382,'cc3d_k_PD_R2H_REP':0.0036575,'cc3d_k_PD_S2R_REP':0.0038865,'cc3d_k_PD_S2S_REP':0.028168,'cc3d_k_PD_S2H_REP':0.0012123,'cc3d_k_PD_H2R_REP':0.0015728,'cc3d_k_PD_H2S_REP':0.0076434,'cc3d_k_PD_H2H_REP':0.0074769,'sc_Vmax_GLUC_REP':1.4451e-3,'sc_Km_GLUC_REP':10.765,'sc_Vmax_SULF_REP':7.36e-5,'sc_Km_SULF_REP':0.57876,'sc_Km_2E1_APAP_REP':0.3342,'sc_Vmax_2E1_APAP_REP':7.29e-5,'sc_kNapqiGsh_REP':0.028226,'sc_kGsh_REP':0.0000657,'pbpk_kGutabs_REP':0.50452,'pbpk_Fup_REP':0.50744,'pbpk_FupG_REP':0.96521,'pbpk_FupS_REP':0.1835,'pbpk_Kr2p_REP':0.2799,'pbpk_Kk2p_REP':2.1538,'pbpk_Kr2pG_REP':0.4818,'pbpk_Kk2pG_REP':1.0204,'pbpk_Kr2pS_REP':0.1364,'pbpk_Kk2pS_REP':1.67423,'pbpk_Qgfr_REP':0.47752,'pbpk_QgfrG_REP':4.77982,'pbpk_QgfrS_REP':11.34926,'pbpk_Rb2p_REP':0.56368,'pbpk_Rb2pG_REP':1.73113,'pbpk_Rb2pS_REP':0.10936,'pbpk_dose_REP':1.4,'paraName_REP':'sim850'}

paradict_sim657 = {'cc3d_Vmax_AT_APAP_REP':0.0273516733,'cc3d_Km_AT_APAP_REP':0.0853683035,'cc3d_k_AT_APAPG_REP':0.0058790534 ,'cc3d_k_AT_APAPS_REP':0.0018770514,'cc3d_k_PD_R2R_REP':0.0020256,'cc3d_k_PD_R2S_REP':0.0080715,'cc3d_k_PD_R2H_REP':0.0032904,'cc3d_k_PD_S2R_REP':0.0082823,'cc3d_k_PD_S2S_REP':0.00064292,'cc3d_k_PD_S2H_REP':0.0019738,'cc3d_k_PD_H2R_REP':0.0071248,'cc3d_k_PD_H2S_REP':0.003143,'cc3d_k_PD_H2H_REP':0.0015296,'sc_Vmax_GLUC_REP':1.1558e-3,'sc_Km_GLUC_REP':1.0131,'sc_Vmax_SULF_REP':7.02e-5,'sc_Km_SULF_REP':0.06358,'sc_Km_2E1_APAP_REP':0.9961,'sc_Vmax_2E1_APAP_REP':1.093e-4,'sc_kNapqiGsh_REP':0.06019,'sc_kGsh_REP':0.00037068,'pbpk_kGutabs_REP':0.23878,'pbpk_Fup_REP':0.646,'pbpk_FupG_REP':0.34651,'pbpk_FupS_REP':0.16365,'pbpk_Kr2p_REP':0.28907,'pbpk_Kk2p_REP':6.97,'pbpk_Kr2pG_REP':0.04464,'pbpk_Kk2pG_REP':0.17211,'pbpk_Kr2pS_REP':1.20124,'pbpk_Kk2pS_REP':4.89819,'pbpk_Qgfr_REP':13.91856,'pbpk_QgfrG_REP':20.4324,'pbpk_QgfrS_REP':14.00852,'pbpk_Rb2p_REP':3.70593,'pbpk_Rb2pG_REP':5.9294,'pbpk_Rb2pS_REP':1.65647,'pbpk_dose_REP':1.4,'paraName_REP':'sim657'}

paradict_sim615 ={'cc3d_Vmax_AT_APAP_REP':0.0261658557,'cc3d_Km_AT_APAP_REP':0.0301601287,'cc3d_k_AT_APAPG_REP':0.0040903557 ,'cc3d_k_AT_APAPS_REP':0.0022174918,'cc3d_k_PD_R2R_REP':0.0062304,'cc3d_k_PD_R2S_REP':0.0029824,'cc3d_k_PD_R2H_REP':0.0041431,'cc3d_k_PD_S2R_REP':0.0032295,'cc3d_k_PD_S2S_REP':0.0062047,'cc3d_k_PD_S2H_REP':0.00034603,'cc3d_k_PD_H2R_REP':0.024836,'cc3d_k_PD_H2S_REP':0.0029297,'cc3d_k_PD_H2H_REP':0.25741,'sc_Vmax_GLUC_REP':2.59e-3,'sc_Km_GLUC_REP':1.0135,'sc_Vmax_SULF_REP':3.77e-4,'sc_Km_SULF_REP':1.4114,'sc_Km_2E1_APAP_REP':1.1025,'sc_Vmax_2E1_APAP_REP':3.43e-5,'sc_kNapqiGsh_REP':0.02774,'sc_kGsh_REP':0.0000464,'pbpk_kGutabs_REP':1.1987,'pbpk_Fup_REP':0.42353,'pbpk_FupG_REP':0.16742,'pbpk_FupS_REP':0.61371,'pbpk_Kr2p_REP':0.23295,'pbpk_Kk2p_REP':3.8347,'pbpk_Kr2pG_REP':2.3967,'pbpk_Kk2pG_REP':2.7675,'pbpk_Kr2pS_REP':1.01,'pbpk_Kk2pS_REP':0.83595,'pbpk_Qgfr_REP':14.13024,'pbpk_QgfrG_REP':29.006,'pbpk_QgfrS_REP':11.83405,'pbpk_Rb2p_REP':0.4358,'pbpk_Rb2pG_REP':3.0428,'pbpk_Rb2pS_REP':0.09715,'pbpk_dose_REP':1.4,'paraName_REP':'sim615'}

'''

# NEW from 10/07/14

paradict_aREF={'cc3d_Vmax_AT_APAP_REP':1e-2,'cc3d_Km_AT_APAP_REP':1e-2,'cc3d_k_AT_APAPG_REP':4.5E-4 ,'cc3d_k_AT_APAPS_REP':1.9E-3,\
		  'cc3d_k_PD_R2R_REP':1e-3,'cc3d_k_PD_R2S_REP':1e-3,'cc3d_k_PD_R2H_REP':1e-3,'cc3d_k_PD_S2R_REP':1e-3,'cc3d_k_PD_S2S_REP':1e-2,\
		  'cc3d_k_PD_S2H_REP':1e-3,'cc3d_k_PD_H2R_REP':1e-3,'cc3d_k_PD_H2S_REP':1e-3,'cc3d_k_PD_H2H_REP':1e-3,\
          'sc_Vmax_GLUC_REP':1e-3,'sc_Km_GLUC_REP':1,'sc_Vmax_SULF_REP':1.75e-4,'sc_Km_SULF_REP':0.2,\
          'sc_Km_2E1_APAP_REP':1.29,'sc_Vmax_2E1_APAP_REP':2e-5,'sc_kNapqiGsh_REP':0.1,'sc_kGsh_REP':0.0001,\
          'pbpk_kGutabs_REP':1.5,'pbpk_Fup_REP':0.8,'pbpk_FupG_REP':1,'pbpk_FupS_REP':1,'pbpk_Kr2p_REP':1.6,'pbpk_Kk2p_REP':1,'pbpk_Kr2pG_REP':0.4,'pbpk_Kk2pG_REP':1,\
          'pbpk_Kr2pS_REP':0.2,'pbpk_Kk2pS_REP':1,'pbpk_Qgfr_REP':0.714,'pbpk_QgfrG_REP':7.86,'pbpk_QgfrS_REP':9.96,'pbpk_Rb2p_REP':1.09,'pbpk_Rb2pG_REP':0.55,'pbpk_Rb2pS_REP':0.55,\
          'pbpk_dose_REP':1.4,'pbpk_bw_REP':70,'pbpk_hemat_REP':0.45,'paraName_REP':'aREF_100714','simName_REP':''}


paradict_LNsim8={'cc3d_Vmax_AT_APAP_REP':0.00318121,'cc3d_Km_AT_APAP_REP':0.011412201,'cc3d_k_AT_APAPG_REP':0.0003826 ,'cc3d_k_AT_APAPS_REP':0.001143674,\
		  'cc3d_k_PD_R2R_REP':0.002909427,'cc3d_k_PD_R2S_REP':0.000848585,'cc3d_k_PD_R2H_REP':0.000275846,'cc3d_k_PD_S2R_REP':0.0012288924,'cc3d_k_PD_S2S_REP':0.00878642,\
		  'cc3d_k_PD_S2H_REP':0.001404454,'cc3d_k_PD_H2R_REP':0.001169949,'cc3d_k_PD_H2S_REP':0.002266706,'cc3d_k_PD_H2H_REP':0.001968522,\
          'sc_Vmax_GLUC_REP':0.001736435,'sc_Km_GLUC_REP':1.46081164,'sc_Vmax_SULF_REP':0.000241119,'sc_Km_SULF_REP':0.276967489,\
          'sc_Km_2E1_APAP_REP':2.002634707,'sc_Vmax_2E1_APAP_REP':1.69e-05,'sc_kNapqiGsh_REP':0.12905637,'sc_kGsh_REP':5.34e-05,\
          'pbpk_kGutabs_REP':1.527061906,'pbpk_Fup_REP':0.68638878,'pbpk_FupG_REP':1.0,'pbpk_FupS_REP':1.0,'pbpk_Kr2p_REP':3.241038321,'pbpk_Kk2p_REP':2.123715053,'pbpk_Kr2pG_REP':0.083257375,'pbpk_Kk2pG_REP':5.154227251,\
          'pbpk_Kr2pS_REP':0.170336929,'pbpk_Kk2pS_REP':0.680526168,'pbpk_Qgfr_REP':0.691032474,'pbpk_QgfrG_REP':8.998025147,'pbpk_QgfrS_REP':10.12928179,'pbpk_Rb2p_REP':1.234205271,'pbpk_Rb2pG_REP':0.574683575,'pbpk_Rb2pS_REP':0.620011938,\
          'pbpk_dose_REP':1.4,'pbpk_bw_REP':79.68735847,'pbpk_hemat_REP':0.522585343,'paraName_REP':'LNsim8_100714','simName_REP':''}


paradict_LNsim23={'cc3d_Vmax_AT_APAP_REP':0.01088459,'cc3d_Km_AT_APAP_REP':0.005175347,'cc3d_k_AT_APAPG_REP':0.000475325 ,'cc3d_k_AT_APAPS_REP':0.004408843,\
		  'cc3d_k_PD_R2R_REP':0.000586995,'cc3d_k_PD_R2S_REP':0.000871763,'cc3d_k_PD_R2H_REP':0.000624073,'cc3d_k_PD_S2R_REP':0.00136218,'cc3d_k_PD_S2S_REP':0.007863652,\
		  'cc3d_k_PD_S2H_REP':0.00180365,'cc3d_k_PD_H2R_REP':0.000606674,'cc3d_k_PD_H2S_REP':0.000896879,'cc3d_k_PD_H2H_REP':0.001269978,\
          'sc_Vmax_GLUC_REP':0.000742651,'sc_Km_GLUC_REP':1.138404679,'sc_Vmax_SULF_REP':0.000221894,'sc_Km_SULF_REP':0.148439634,\
          'sc_Km_2E1_APAP_REP':0.638219565,'sc_Vmax_2E1_APAP_REP':1.36e-05,'sc_kNapqiGsh_REP':0.161359517,'sc_kGsh_REP':5.65e-05,\
          'pbpk_kGutabs_REP':0.864274456,'pbpk_Fup_REP':0.679541691,'pbpk_FupG_REP':1.0,'pbpk_FupS_REP':1.0,'pbpk_Kr2p_REP':3.586315276,'pbpk_Kk2p_REP':0.93891665,'pbpk_Kr2pG_REP':0.274513531,'pbpk_Kk2pG_REP':1.586686538,\
          'pbpk_Kr2pS_REP':0.375203824,'pbpk_Kk2pS_REP':1.510713953,'pbpk_Qgfr_REP':1.187831253,'pbpk_QgfrG_REP':2.987501356,'pbpk_QgfrS_REP':4.485539994,'pbpk_Rb2p_REP':1.270124155,'pbpk_Rb2pG_REP':0.685991796,'pbpk_Rb2pS_REP':0.55,\
          'pbpk_dose_REP':1.4,'pbpk_bw_REP':79.34036514,'pbpk_hemat_REP':0.480171848,'paraName_REP':'LNsim23_100714','simName_REP':''}

paradict_HMPCsim6={'cc3d_Vmax_AT_APAP_REP':0.01,'cc3d_Km_AT_APAP_REP':0.01,'cc3d_k_AT_APAPG_REP':0.00045 ,'cc3d_k_AT_APAPS_REP':0.0019,\
		  'cc3d_k_PD_R2R_REP':0.001,'cc3d_k_PD_R2S_REP':0.001,'cc3d_k_PD_R2H_REP':0.001,'cc3d_k_PD_S2R_REP':0.0012,'cc3d_k_PD_S2S_REP':0.01,\
		  'cc3d_k_PD_S2H_REP':0.001,'cc3d_k_PD_H2R_REP':0.001,'cc3d_k_PD_H2S_REP':0.001,'cc3d_k_PD_H2H_REP':0.001,\
          'sc_Vmax_GLUC_REP':0.0009,'sc_Km_GLUC_REP':1.5,'sc_Vmax_SULF_REP':0.00015,'sc_Km_SULF_REP':0.3,\
          'sc_Km_2E1_APAP_REP':1.29,'sc_Vmax_2E1_APAP_REP':2e-05,'sc_kNapqiGsh_REP':0.1,'sc_kGsh_REP':0.0001,\
          'pbpk_kGutabs_REP':1.4,'pbpk_Fup_REP':0.8,'pbpk_FupG_REP':1,'pbpk_FupS_REP':1,'pbpk_Kr2p_REP':1.7,'pbpk_Kk2p_REP':1,'pbpk_Kr2pG_REP':0.25,'pbpk_Kk2pG_REP':1,\
          'pbpk_Kr2pS_REP':0.1,'pbpk_Kk2pS_REP':1,'pbpk_Qgfr_REP':0.714,'pbpk_QgfrG_REP':7.86,'pbpk_QgfrS_REP':9.96,'pbpk_Rb2p_REP':1.09,'pbpk_Rb2pG_REP':0.55,'pbpk_Rb2pS_REP':0.55,\
          'pbpk_dose_REP':1.4,'pbpk_bw_REP':70,'pbpk_hemat_REP':0.45,'paraName_REP':'HMPCsim6_100714','simName_REP':''}  
   


keylist_all=['pbpk_hemat_REP','pbpk_bw_REP','cc3d_Vmax_AT_APAP_REP','cc3d_Km_AT_APAP_REP','cc3d_k_AT_APAPG_REP','cc3d_k_AT_APAPS_REP',	
		 'cc3d_k_PD_R2R_REP','cc3d_k_PD_R2S_REP','cc3d_k_PD_R2H_REP','cc3d_k_PD_S2R_REP','cc3d_k_PD_S2S_REP',
		 'cc3d_k_PD_S2H_REP','cc3d_k_PD_H2R_REP','cc3d_k_PD_H2S_REP','cc3d_k_PD_H2H_REP',
          'sc_Vmax_GLUC_REP','sc_Km_GLUC_REP','sc_Vmax_SULF_REP','sc_Km_SULF_REP',
          'sc_Km_2E1_APAP_REP','sc_Vmax_2E1_APAP_REP','sc_kNapqiGsh_REP','sc_kGsh_REP',
          'pbpk_kGutabs_REP','pbpk_Fup_REP','pbpk_FupG_REP','pbpk_FupS_REP','pbpk_Kr2p_REP','pbpk_Kk2p_REP','pbpk_Kr2pG_REP','pbpk_Kk2pG_REP',
          'pbpk_Kr2pS_REP','pbpk_Kk2pS_REP','pbpk_Qgfr_REP','pbpk_QgfrG_REP','pbpk_QgfrS_REP','pbpk_Rb2p_REP','pbpk_Rb2pG_REP','pbpk_Rb2pS_REP',
          'pbpk_dose_REP','paraName_REP','simName_REP']

# delete keys not to be scanned from keylist
keylist=[]
for items in keylist_all:
	if items not in ['pbpk_dose_REP','paraName_REP','simName_REP']:
		keylist.append(items)

keylist=sorted(keylist)
print keylist
print 'in total, it has # of parameters:', len(keylist), '\n'


keyNoChange = ['pbpk_dose_REP','paraName_REP','simName_REP']
allPair = []	# record used pairs of parameters
pairDictPP = {}	# record nodeID:pairs(plus,plus)
pairDictPM = {}
pairDictMP = {}
pairDictMM = {}
nodeCap = 30	# process capacity of node

for k1 in range(len(keylist)):
	for k2 in range(k1+1,len(keylist)):
		key1 = keylist[k1]; key2 = keylist[k2]
		if (key1 not in keyNoChange) and (key2 not in keyNoChange) and (key1 != key2):
			allPair.append([key1,key2])

if len(allPair) != 39*38/2:
	print 39*38/2, len(allPair)
	exit(435)

allPair=sorted(allPair)

nodeNum = len(allPair)/nodeCap +1	# node number per set
for j in range(nodeNum):
	pairDictPP[j] = []
	pairDictPM[j] = []
	pairDictMP[j] = []
	pairDictMM[j] = []

for j in range(nodeNum):
	for k in range(nodeCap):
		pairID = j*nodeCap+k
		if pairID < len(allPair):
			pairDictPP[j].append(allPair[pairID])
			pairDictPM[j].append(allPair[pairID])
			pairDictMP[j].append(allPair[pairID])
			pairDictMM[j].append(allPair[pairID])

pairDict = {}
pairDict[0] = pairDictMM
pairDict[1] = pairDictMP
pairDict[2] = pairDictPM
pairDict[3] = pairDictPP


#keydict={}
#keydict.update({0:keylist1,1:keylist2,2:keylist3})
#paradict.update({0:paradict_aREF,1:paradict_sim163,2:paradict_sim1022,3:paradict_sim72,4:paradict_sim850,5:paradict_sim657,6:paradict_sim615})

## num of nodes required: 7 dicts X 3 nodes
setNum = 1	# refers to MM,MP,[PM,PP] ///  00,01,10,11
#nodeNum = 3	# # node per set
ppn = nodeCap

def replaceText(cc3dpath, outpath, pDict):	
	inFile=open(path+inFileName, 'r')
	theText=inFile.read()
	for key in keylist:
		theText=re.sub(key,str(pDict[key]),theText)

	if not os.path.exists(outpath):
   		os.makedirs(outpath)	
	outFile=open(outpath+outFileName, 'w')
	outFile.write(theText)
	shutil.copy2(path+cc3dFile, cc3dpath+cc3dFile)
	shutil.copy2(path+pyFile, outpath+pyFile)
	for xmlFile in xmlFiles:
		shutil.copy2(path+xmlFile, outpath+xmlFile)


	inFile.close()
	outFile.close()

# generate joblist file
def jobList(part2, setID, nodeID, flag):
	part1 = "time ${HOME}/3.7.2/runScript.sh -i "
	#part2 = pathToW + "node" + str(node_id) + "proc" + str(proc_id)+"/"
	part3 = jobType+"_PBPK_SBML_MULTI.cc3d -f 100000 &"
	jobFileName="jobs_Set"+str(setID)+'_Node'+str(nodeID)+".bash"
	jobFile=open(path+jobFileName, 'a')
	if 'NoChange' in part2:
		jobFile.write("#!/bin/bash"+"\n"+"ccmrun "+part1+part2+part3+"\n")
	elif 'NoChange' not in part2:	
		jobFile.write(part1+part2+part3+"\n")
	if flag:
		jobFile.write("wait"+"\n")
	jobFile.close()


# generate submission file
for setID in range(setNum):
	for nodeID in range(nodeNum):
		submitFileName="submit_jobsOnSet"+str(setID)+'_Node'+str(nodeID)+".sh"
		jobFileName="jobs_Set"+str(setID)+'_Node'+str(nodeID)+".bash"
		submitFile=open(path +submitFileName, 'a')
		submitFile.write("#!/bin/bash"+"\n")
		#submitFile.write("#PBS -l nodes=1:ppn="+str(ppn)+"\n")
		submitFile.write("#PBS -l nodes=1:ppn="+"32"+"\n")
		submitFile.write("#PBS -l walltime="+wt+"\n")
		submitFile.write("#PBS -N jobs_Set"+str(setID)+'_Node'+str(nodeID)+"\n")
		submitFile.write("#PBS -q cpu"+"\n")
		submitFile.write("#PBS -V"+"\n")
		submitFile.write("#PBS -l gres=ccm"+"\n")
		submitFile.write("module load ccm"+"\n")
		submitFile.write("ccmrun -n 1 "+pathToW+jobFileName+"\n")


for kSet in range(setNum):
	pairDictNow = {}
	pairDictNow = pairDict[kSet]

	flag = [0.75 + 0.5*(kSet/2) , 0.75 + 0.5*(kSet%2)]
	
	setName = ""
	pDict = {}
	#select = paradict[kSet]
	select = paradict_aREF
	for key in sorted(select):
		pDict[key] = select[key]
	pDict['paraName_REP']='aREF_100714'+'_'+str(kSet/2)+str(kSet%2)
	setName = select['paraName_REP']+'_'+str(kSet/2)+str(kSet%2)
	print '\n\n************\n',setName,'\n************\n'
	print select
	print '\n ***************** \n'

	for jNode in range(nodeNum):

		#kList = keydict[jNode]
		kPairs = pairDictNow[jNode]
		cc3dpath = path + "Set" + str(kSet) + "_" + setName + "_Node" + str(jNode) + '_' + 'NoChange'  +"/"
		pDict['simName_REP'] = cc3dpath
		outpath = path + "Set" + str(kSet) + "_" + setName + "_Node" + str(jNode) + '_' + 'NoChange'  +"/Simulation/"
		replaceText(cc3dpath, outpath, pDict)
		jobpath = pathToW + "Set" + str(kSet) + "_" + setName + "_Node" + str(jNode) + '_' + 'NoChange'  +"/"
		jobList(jobpath, kSet, jNode,0)
		

	
	
		used_key = 0
		num_key = len(kPairs)
		for [key1,key2] in kPairs:
			used_key += 1
			procName = '['+key1+'...'+key2+']'
			
			pDict = {}	
			for kk in select:
				pDict[kk] = select[kk]	
			if pDict != select: print "error!"
			pDict['paraName_REP']='aREF_100714'+'_'+str(kSet/2)+str(kSet%2)
			
			oldval1 = pDict[key1]
			oldval2 = pDict[key2]
			pDict[key1] = flag[0]*oldval1	
			pDict[key2] = flag[1]*oldval2
			
			if used_key == 1:
				print '\n\n************\n Node ',jNode,'\n************\n'
			print "paraPair : (", key1, ',', key2, ')', "values : (", oldval1, ',' , oldval2, ") -> (", pDict[key1], ',', pDict[key2], ')\t /// ', "\t\tthe ratio of new/old -> (", pDict[key1]/float(oldval1), ',',pDict[key2]/float(oldval2) ,')\n'

			cc3dpath = path + "Set" + str(kSet) + "_" + setName + "_Node" + str(jNode) + '_' + procName  +"/"
			pDict['simName_REP'] = cc3dpath
			outpath = path + "Set" + str(kSet) + "_" + setName + "_Node" + str(jNode) + '_' + procName  +"/Simulation/"
			jobpath = pathToW + "Set" + str(kSet) + "_" + setName + "_Node" + str(jNode) + '_' + procName  +"/"
			replaceText(cc3dpath, outpath, pDict)
			if (used_key == num_key):
				jobList(jobpath, kSet, jNode, 1)
			else:
				jobList(jobpath, kSet, jNode, 0)


			for key in sorted(pDict):
				if key == key1:
					print key, select[key],pDict[key],'\n'

		for key in sorted(pDict):
			print key, select[key], pDict[key],'\n'
