# Supplementary material for: A Liver-Centric Multiscale Modeling Framework for Xenobiotics
Source: PLoS One. 2016 Sep 16;11(9):e0162428. doi: 10.1371/journal.pone.0162428 (PMC5026379; doi:10.1371/journal.pone.0162428)
Supplement: S3 File — Python code for generating job files for parameter scanning and output analysis. (ZIP) [file pone.0162428.s003.zip › Parameter Scan Script/single_parameter/scan.bash]

#!/bin/bash

# syntax: python scan.py [node id] [processe id] [ppn]
rm jobs_Set*
rm submit_jobsOnSet*

python scan.py > dir_info_111814.txt

chmod +x *.sh
chmod +x *.bash
